# Supplementary material for: The synovial and blood monocyte DNA methylomes mirror prognosis, evolution, and treatment in early arthritis
Source: JCI Insight. 2022 May 9;7(9):e158783. doi: 10.1172/jci.insight.158783 (PMC9090240; doi:10.1172/jci.insight.158783)
Supplement: Supplemental table 2 [file jciinsight-7-158783-s192.xlsx]

## Sheet: Sheet1
Supplementary Table 2. Detailed patient clinical characteristics.
Patient UD	DAS28-CRP				Articular Pattern		Start of treatment with DMARDs					Prognosis (according to criteria, after visit 4)			HAQ	Onset	Extraction date				Evolution (years)				RF (IU/mL)	ACPA (IU/mL)	HLA-B27	Ethnicity
Visit	1	2	3	4	1	2	1	1-2	2	3	4	Prognosis	Diagnosis	Status	Vist 1-4	-	1	2	3	4	1	2	3	4	1	1	1
UA01	2.09707	1.28324	1.28324	1.28324	Monoarthritis	=	None	None	None	None	None	Good	UA	Remision	0.25-0.00	2017-08-02	2018-02-20	2018-10-10	2019-03-19	2019-09-26	0.553425	1.18904	1.6274	2.15068	Negative	Negative	NA	White
UA02	5.1583	2.51524	1.28324	1.81671	Polyartritis	=	None	Methotrexate		Ends Methotrexate by lack of compliance, starts Leflunomide	Voluntary dropout of treatments by lack of compliace	Poor	PsA	Remision	1.30-0.10	2017-11-01	2018-03-12	2018-10-10	2019-04-17	2019-09-18	0.358904	0.939726	1.45753	1.87945	Negative	Negative	Negative	Asian
UA03	3.88465	1.2944	2.36211	2.32334	Oligoarthritis	=	None	Methotrexate				Poor	UA, persistent, required MTX	Remision	1.13-2	2018-01-01	2018-03-16	2018-09-12	2019-04-24	2019-10-07	0.20274	0.69589	1.30959	1.76438	Negative	Negative	Negative	White
UA04	2.44633	1.58373	1.82233	1.30256	Oligoarthritis	=	None	Methotrexate				Poor	UA, persistent, required MTX	Remision	0.25-0.70	2017-06-01	2018-03-16	2018-10-10	2019-04-10	2019-10-16	0.789041	1.3589	1.85753	2.37534	Negative	Negative	Negative	White
UA05	3.15814	3.34303	1.28324	1.28324	Oligoarthritis	=	None	Methotrexate		anti-TNF (Etanercept)		Poor	PsA	Remision	1-0.00	2018-04-15	2018-05-14	2019-01-29	2019-09-10	2020-03-10	0.0794521	0.791781	1.40548	1.90411	Negative	Negative	NA	White
UA06	2.48735	NA	2.27654	1.87893	Monoarthritis	=	None	None	None	None	None	Good	UA	Remision	0.75-0	2018-03-15	2018-06-06	NA	2019-06-26	2020-07-21	0.227397	NA	1.28219	2.35342	Negative	Negative	Negative	Asian
UA07	3.62817	1.28324	1.59124	1.28324	Oligoarthritis	=	None	None	None	None	None	Good	UA	Remision	1.5-0	2018-06-22	2018-07-09	2019-01-10	2019-07-09	2020-01-14	0.0465753	0.553425	1.04658	1.56438	Negative	Negative	Negative	White
UA08	2.58998	2.20724	1.71882	1.59124	Oligoarthritis	=	None	None	None	None	None	Good	UA, HLA-B27+	Remision	0.63-0.2	2018-05-01	2018-09-20	2019-01-16	2019-07-03	2019-11-06	0.389041	0.712329	1.1726	1.51781	Negative	Negative	Positive	White
UA09	4.59585	2.88366	1.28324	1.28	Polyartritis	=	None	Methotrexate	anti-TNF (Golimumab)			Poor	UA, persistent, required MTX	Remision	2.38-0.50	2018-04-01	2018-09-27	2019-04-02	2019-10-24	2020-03-27	0.490411	1.00274	1.56438	1.98904	Negative	Negative	Negative	White
UA10	3.49347	1.89924	1.28324	1.89924	Polyartritis	=	None	Methotrexate				Poor	UA, HLA-B27+, required MTX	Remision	1,65-0	2018-08-15	2018-11-17	2019-05-08	2019-11-20	2020-03-11	0.257534	0.728767	1.26575	1.5726	Negative	Negative	Positive	White
UA11	2.78576	NA	2.15933	1.28324	Monoarthritis	=	None	None	None	None	None	Good	UA	Remision	0.75-0	2018-06-15	2018-12-17	NA	2019-11-20	2020-06-10	0.506849	NA	1.43288	1.98904	Negative	Negative	Negative	White
UA12	2.32608	NA	NA	2.68507	Oligoarthritis	=	None	None	None	None	None	Poor	UA, gain in functional disability	Active (Low)	0-0.62	2018-09-01	2019-01-17	NA	NA	2020-07-01	0.378082	NA	NA	1.83288	Negative	Negative	Negative	White
UA13	2.80909	1.28324	1.28324	1.28324	Monoarthritis	=	None	None	None	None	None	Good	UA	Remision	1.13-0.63	2017-04-01	2019-02-14	2019-09-14	2020-03-11	2020-07-21	1.87397	2.45479	2.94521	3.30685	Negative	Negative	NA	Hispanic
UA14	3.49049	4.15135	NA	3.21133	Polyartritis	=	None	None	None	None	None	Poor	UA, required DMARDs but refused	Active (Moderate)	1-0.50	2018-11-01	2019-02-28	2019-07-17	NA	2020-07-22	0.326027	0.706849	NA	1.72329	Negative	Negative	NA	White
UA15	2.82911	1.59124	1.63663	1.28	Oligoarthritis	=	None	None	None	None	None	Good	UA	Remision	0.63-0.00	2018-10-01	2019-03-04	2019-09-09	2020-02-11	2020-09-15	0.421918	0.939726	1.36438	1.9589	Negative	Negative	Negative	White
UA16	2.92	NA	NA	1.79	Monoarthritis	Oligoarthritis	None	Methotrexate	anti-TNF (Enbrel)			Poor	RA	Remision	0,63-0	2018-12-01	2019-04-11	2019-10-18	NA	2020-07-21	0.358904	0.879452	NA	1.63836	>50	>50	Negative	White
UA17	3.18256	1.28324	NA	1.79	Monoarthritis	=	None	None	None	None	None	Good	UA	Remision	0,45-0	2019-06-30	2019-07-04	2019-12-18	NA	2020-09-09	0.0109589	0.468493	NA	1.19726	Negative	Negative	Negative	White
UA18	2.95082	1.71882	NA	1.79	Monoarthritis (Carpo, en texto)	=	None	None	None	None	None	Good	UA	Remision	0,20-0	2018-11-01	2019-07-22	2020-03-04	2020-09-05	NA	0.720548	1.33973	1.84658	NA	Negative	Negative	NA	White
UA19	4.9678	2.93156	NA	1.86	Polyartritis	=	None	Methotrexate				Poor	UA, required MTX	Remision	0.45-0.13	2019-05-01	2019-07-29	2020-01-15	NA	2020-07-22	0.243836	0.709589	NA	1.2274	Negative	Negative	Negative	White
UA20	2.20724	NA	NA	1.79	Monoarthritis	=	None	None	None	None	None	Good	UA	Remision	0-0	2019-03-01	2019-10-30	NA	NA	2020-09-09	0.665753	NA	NA	1.52877	Negative	Negative	Negative	White
