# Supplementary material for: The synovial and blood monocyte DNA methylomes mirror prognosis, evolution, and treatment in early arthritis
Source: JCI Insight. 2022 May 9;7(9):e158783. doi: 10.1172/jci.insight.158783 (PMC9090240; doi:10.1172/jci.insight.158783)
Supplement: Supplemental table 3 [file jciinsight-7-158783-s193.xlsx]

## Sheet: Sheet1
Supplementary Table 3. DMPs in HD vs UA (FDR < 0.05).
Illumina_ID	chromosome	position	cluster
cg23719713	chr6	10586166	Hypermethylated
cg00740527	chr11	60843591	Hypermethylated
cg03068030	chr22	46688822	Hypermethylated
cg07215298	chr2	240040218	Hypermethylated
cg10799646	chr4	159442800	Hypermethylated
cg14040931	chr9	36249296	Hypermethylated
cg08042027	chr2	240040088	Hypermethylated
cg08399622	chr14	100622097	Hypermethylated
cg17808866	chr6	503856	Hypermethylated
cg00709979	chr16	85866347	Hypermethylated
cg10967866	chr10	134362163	Hypermethylated
cg01604404	chr2	237460589	Hypermethylated
cg04349020	chr21	34757174	Hypermethylated
cg12233463	chr15	81679566	Hypermethylated
cg20462999	chr5	141003391	Hypermethylated
cg04523826	chr12	92587035	Hypermethylated
cg18283844	chr1	114495893	Hypermethylated
cg27346756	chr5	90431801	Hypermethylated
cg13949334	chr8	23351824	Hypermethylated
cg13148429	chr18	46688123	Hypermethylated
cg26801482	chr19	38441820	Hypermethylated
cg17383760	chr4	53876143	Hypermethylated
cg07355000	chr14	22950394	Hypermethylated
cg16672144	chr6	119483474	Hypermethylated
cg15756156	chr22	23245723	Hypermethylated
cg02098293	chr7	106709268	Hypermethylated
cg01360115	chr22	50747877	Hypermethylated
cg03634145	chr6	484043	Hypermethylated
cg00994368	chr3	10380752	Hypermethylated
cg12497004	chr21	34287139	Hypermethylated
cg00552529	chr2	20097826	Hypermethylated
cg09494694	chr16	21379457	Hypermethylated
cg23738708	chr1	206240660	Hypermethylated
cg16861615	chr10	90031306	Hypermethylated
cg13530377	chr2	235902087	Hypermethylated
cg16689133	chr5	56303350	Hypermethylated
cg11182465	chr1	205917314	Hypermethylated
cg21503989	chr2	134005399	Hypermethylated
cg22512041	chr2	22504249	Hypermethylated
cg18427217	chr11	70315319	Hypermethylated
cg15544281	chr4	86624366	Hypermethylated
cg20379250	chr16	11776711	Hypermethylated
cg19878428	chr8	48950144	Hypermethylated
cg26039165	chr8	116848119	Hypermethylated
cg02873991	chr12	25151262	Hypermethylated
cg17168057	chr15	78380341	Hypermethylated
cg26515490	chr2	119293551	Hypermethylated
cg07398884	chr11	71703324	Hypermethylated
cg25178567	chr14	67798534	Hypermethylated
cg08793239	chr11	65210664	Hypermethylated
cg15154628	chr7	76871792	Hypermethylated
cg08711803	chr19	38524589	Hypermethylated
cg16200808	chr7	44190258	Hypermethylated
cg01773127	chr8	8190879	Hypermethylated
cg04286826	chr2	99386504	Hypermethylated
cg15535177	chr15	86123480	Hypermethylated
cg07433369	chr8	71381069	Hypermethylated
cg19174133	chr2	204652766	Hypermethylated
cg07105723	chr3	71441886	Hypermethylated
cg02214871	chr5	7751009	Hypermethylated
cg01549162	chr6	16163799	Hypermethylated
cg20477544	chr6	36139635	Hypermethylated
cg03882030	chr1	184828636	Hypermethylated
cg02243522	chr8	129061053	Hypermethylated
cg13474790	chr12	69166744	Hypermethylated
cg05642798	chr12	34190280	Hypermethylated
cg09922117	chr12	104351299	Hypermethylated
cg07078732	chr2	30505164	Hypermethylated
cg26476820	chr2	85637850	Hypermethylated
cg11859419	chr14	51265000	Hypermethylated
cg03104567	chr15	78653945	Hypermethylated
cg06301945	chr14	69948577	Hypermethylated
cg21761853	chr6	30704808	Hypermethylated
cg26794424	chr14	92247029	Hypermethylated
cg09245319	chr2	227049702	Hypermethylated
cg00221271	chr11	85912346	Hypermethylated
cg10528700	chr2	208364114	Hypermethylated
cg10228825	chr10	90173337	Hypermethylated
cg13817271	chr10	74652083	Hypermethylated
cg02496313	chr1	33514263	Hypermethylated
cg15298831	chr11	60754075	Hypermethylated
cg05166027	chr6	32192781	Hypermethylated
cg01164618	chr16	79184977	Hypermethylated
cg25092712	chr19	38524516	Hypermethylated
cg03109660	chr4	37684504	Hypermethylated
cg24644367	chr22	28114343	Hypermethylated
cg18773150	chr17	27539712	Hypermethylated
cg11587508	chr6	155416238	Hypermethylated
cg15183129	chr1	160759780	Hypermethylated
cg04067249	chr6	53330098	Hypermethylated
cg25038040	chr12	112202362	Hypermethylated
cg12920744	chr13	60902249	Hypermethylated
cg25285289	chr2	96899770	Hypermethylated
cg10179482	chr13	43106994	Hypermethylated
cg16576889	chr3	142941660	Hypermethylated
cg09056595	chr7	106452599	Hypermethylated
cg07725183	chr6	32190555	Hypermethylated
cg06061492	chr10	50221199	Hypermethylated
cg14100412	chr11	95992509	Hypermethylated
cg19281794	chr3	112218760	Hypermethylated
cg06588028	chr12	6745567	Hypermethylated
cg09309496	chr16	10983217	Hypermethylated
cg20673867	chr9	27353427	Hypermethylated
cg06058049	chr1	212068355	Hypermethylated
cg06010536	chr1	25437327	Hypermethylated
cg00757950	chr8	66791762	Hypermethylated
cg09764233	chr10	75003626	Hypermethylated
cg01854229	chr11	32281569	Hypermethylated
cg15341692	chr11	72454695	Hypermethylated
cg07886365	chr14	21505089	Hypermethylated
cg09947625	chr16	85866941	Hypermethylated
cg10339573	chr11	9532188	Hypermethylated
cg26081786	chr14	34650334	Hypermethylated
cg02797539	chr17	72740523	Hypermethylated
cg05703000	chr14	22978978	Hypermethylated
cg04782928	chr10	45445920	Hypermethylated
cg04668137	chr13	24385194	Hypermethylated
cg09468043	chr7	25157280	Hypermethylated
cg00208555	chr17	62982591	Hypermethylated
cg17277337	chr17	181996	Hypermethylated
cg10574570	chr12	92860574	Hypermethylated
cg01200393	chr16	81843487	Hypermethylated
cg01439023	chr2	137936056	Hypermethylated
cg02774942	chr2	218930500	Hypermethylated
cg00538691	chr4	140445473	Hypermethylated
cg00357989	chr6	44617530	Hypermethylated
cg22255408	chr2	74411146	Hypermethylated
cg18334660	chr18	21590131	Hypermethylated
cg08662532	chr17	36412302	Hypermethylated
cg00454138	chr17	73425088	Hypermethylated
cg20958086	chr1	160759688	Hypermethylated
cg19010566	chr20	23062795	Hypermethylated
cg15863211	chr3	58185720	Hypermethylated
cg15644668	chr1	218642256	Hypermethylated
cg08358793	chr8	23032781	Hypermethylated
cg04659218	chr11	109827001	Hypermethylated
cg06104989	chr6	35024897	Hypermethylated
cg27012129	chr2	9852449	Hypermethylated
cg27335943	chr5	76283326	Hypermethylated
cg26996145	chr1	94169434	Hypermethylated
cg05714960	chr1	25291694	Hypermethylated
cg09749511	chr19	40015374	Hypermethylated
cg00864012	chr17	62294664	Hypermethylated
cg21559140	chr10	64288629	Hypermethylated
cg11344771	chr3	188108785	Hypermethylated
cg18538664	chr14	75795550	Hypermethylated
cg04489548	chr1	110616862	Hypermethylated
cg11174024	chr11	9060909	Hypermethylated
cg10557763	chr2	88914097	Hypermethylated
cg07031680	chr3	112216958	Hypermethylated
cg10016674	chr2	172187199	Hypermethylated
cg15537651	chr3	141056123	Hypermethylated
cg18700744	chr12	112534558	Hypermethylated
cg25581781	chr11	12173072	Hypermethylated
cg16957374	chr8	42596671	Hypermethylated
cg22020227	chr1	114521774	Hypermethylated
cg23560388	chr6	155542638	Hypermethylated
cg11766101	chr16	66515220	Hypermethylated
cg18050243	chr6	96024312	Hypermethylated
cg26770818	chr10	11964218	Hypermethylated
cg01355520	chr2	26468085	Hypermethylated
cg16625613	chr3	46503691	Hypermethylated
cg09081069	chr11	35088820	Hypermethylated
cg23787348	chr4	144110709	Hypermethylated
cg23857904	chr3	183262811	Hypermethylated
cg00605793	chr1	117296955	Hypermethylated
cg06555281	chr6	53513753	Hypermethylated
cg24969642	chr17	9952397	Hypermethylated
cg14068176	chr9	35833116	Hypermethylated
cg16543884	chr6	34903475	Hypermethylated
cg20939190	chr5	118722806	Hypermethylated
cg05660634	chr15	38965108	Hypermethylated
cg18865207	chr1	160765918	Hypermethylated
cg21221767	chr14	65673645	Hypermethylated
cg14047656	chr2	201936670	Hypermethylated
cg05941525	chr1	173967072	Hypermethylated
cg08125310	chr13	77989719	Hypermethylated
cg19938920	chr18	21757107	Hypermethylated
cg22565312	chr10	94472430	Hypermethylated
cg19515605	chr15	78380761	Hypermethylated
cg18495767	chr6	119041215	Hypermethylated
cg25813150	chr9	19047929	Hypermethylated
cg08461576	chr4	102277628	Hypermethylated
cg26821104	chr1	206855703	Hypermethylated
cg22979041	chr5	134787906	Hypermethylated
cg20708282	chr5	127234682	Hypermethylated
cg11364301	chr3	105961911	Hypermethylated
cg10965259	chr1	218636827	Hypermethylated
cg24645221	chr8	57358927	Hypermethylated
cg18783495	chr2	113876803	Hypermethylated
cg02368508	chr16	12060181	Hypermethylated
cg23122899	chr7	5269289	Hypermethylated
cg22181561	chr2	204463010	Hypermethylated
cg25958540	chr14	23004482	Hypermethylated
cg15204861	chr11	111783351	Hypermethylated
cg00062151	chr7	126336749	Hypermethylated
cg07464044	chr1	160713246	Hypermethylated
cg07505901	chr2	170627446	Hypermethylated
cg23424689	chr2	62490659	Hypermethylated
cg04118695	chr17	15142508	Hypermethylated
cg06400255	chr16	30063045	Hypermethylated
cg05803420	chr16	15832506	Hypermethylated
cg12422228	chr3	107804924	Hypermethylated
cg03396047	chr3	188118308	Hypermethylated
cg18028612	chr9	134611310	Hypermethylated
cg00177203	chr1	149901141	Hypermethylated
cg12240358	chr15	83619522	Hypermethylated
cg05924780	chr12	6745523	Hypermethylated
cg10617605	chr10	126372062	Hypermethylated
cg21531604	chr7	2551597	Hypermethylated
cg10948353	chr9	79087331	Hypermethylated
cg07613391	chr3	30708745	Hypermethylated
cg16654432	chr3	105167620	Hypermethylated
cg17015517	chr10	73069703	Hypermethylated
cg13117715	chr16	10392594	Hypermethylated
cg18617358	chr5	130109685	Hypermethylated
cg08557347	chr16	48653603	Hypermethylated
cg14237301	chr16	28506476	Hypermethylated
cg04287259	chr1	9730400	Hypermethylated
cg23064873	chr8	37457572	Hypermethylated
cg00878766	chr22	36947875	Hypermethylated
cg08667706	chr11	17186636	Hypermethylated
cg08426823	chr11	95990967	Hypermethylated
cg04387836	chr13	28631709	Hypermethylated
cg18065623	chr4	83417980	Hypermethylated
cg03840011	chr8	42658910	Hypermethylated
cg02445634	chr10	30816538	Hypermethylated
cg10426372	chr1	172785502	Hypermethylated
cg26541442	chr9	78994691	Hypermethylated
cg19733740	chr11	82609923	Hypermethylated
cg25449593	chr10	112583250	Hypermethylated
cg05908015	chr5	142445009	Hypermethylated
cg25557973	chr13	78119388	Hypermethylated
cg08840142	chr10	22940727	Hypermethylated
cg12308577	chr3	9142416	Hypermethylated
cg15525052	chr9	134594720	Hypermethylated
cg22345623	chr9	125050296	Hypermethylated
cg19992418	chr3	105802641	Hypermethylated
cg21674018	chr18	55212808	Hypermethylated
cg01751279	chr5	142793923	Hypermethylated
cg06624299	chr4	79691881	Hypermethylated
cg03904435	chr5	145553368	Hypermethylated
cg16544734	chr14	20972507	Hypermethylated
cg10011158	chr2	161945393	Hypermethylated
cg18859612	chr2	127422063	Hypermethylated
cg19885702	chr3	33253118	Hypermethylated
cg01285176	chr22	31691643	Hypermethylated
cg16055613	chr6	164187400	Hypermethylated
cg16510709	chr12	6745414	Hypermethylated
cg26360102	chr6	111026769	Hypermethylated
cg11963365	chr5	141320783	Hypermethylated
cg14091961	chr10	33252289	Hypermethylated
cg05452432	chr12	73067769	Hypermethylated
cg15028995	chr19	46628118	Hypermethylated
cg06676778	chr5	148209340	Hypermethylated
cg20989280	chr1	160343734	Hypermethylated
cg23791626	chr17	65542891	Hypermethylated
cg00128506	chr8	8641297	Hypermethylated
cg15148480	chr8	29624719	Hypermethylated
cg23642897	chr16	85038619	Hypermethylated
cg14815628	chr1	59190475	Hypermethylated
cg23928417	chr21	16230106	Hypermethylated
cg10281604	chr22	40732358	Hypermethylated
cg07457727	chr8	131451982	Hypermethylated
cg05927789	chr2	47171413	Hypermethylated
cg03775246	chr5	111095048	Hypermethylated
cg08050550	chr4	83417900	Hypermethylated
cg10167301	chr9	134604664	Hypermethylated
cg25119028	chr17	47910988	Hypermethylated
cg21385052	chr1	149903248	Hypermethylated
cg03906681	chr15	38378236	Hypermethylated
cg17571286	chr1	108613441	Hypermethylated
cg14229256	chr2	218930484	Hypermethylated
cg13012248	chr5	154171311	Hypermethylated
cg01995927	chr1	24257838	Hypermethylated
cg21708703	chr7	77055281	Hypermethylated
cg23430507	chr5	142798374	Hypermethylated
cg16933118	chr3	159640406	Hypermethylated
cg15732451	chr1	228997948	Hypermethylated
cg21568513	chr15	38963906	Hypermethylated
cg12212103	chr17	48231728	Hypermethylated
cg03183354	chr3	52252048	Hypermethylated
cg17102265	chr16	81539002	Hypermethylated
cg10754794	chr10	93916287	Hypermethylated
cg20864568	chr17	43391598	Hypermethylated
cg02557534	chr4	113030840	Hypermethylated
cg13175746	chr12	32236625	Hypermethylated
cg21544415	chr12	26288685	Hypermethylated
cg00202829	chr15	74609867	Hypermethylated
cg01797834	chr12	76945352	Hypermethylated
cg19799573	chr5	169816875	Hypermethylated
cg22440734	chr10	61791411	Hypermethylated
cg19034770	chr8	8641252	Hypermethylated
cg01126481	chr6	45508421	Hypermethylated
cg13171103	chr12	6745706	Hypermethylated
cg14935811	chr12	47755389	Hypermethylated
cg02111686	chr4	103782242	Hypermethylated
cg17724900	chr2	60545387	Hypermethylated
cg22268918	chr19	16481852	Hypermethylated
cg06730953	chr3	187477228	Hypermethylated
cg15862390	chr12	125387708	Hypermethylated
cg11283403	chr19	18972136	Hypermethylated
cg00963674	chr12	402443	Hypermethylated
cg11525404	chr1	88054229	Hypermethylated
cg15725086	chr11	33210029	Hypermethylated
cg08000261	chr5	149524575	Hypermethylated
cg23493133	chr19	50056113	Hypermethylated
cg20925722	chr1	88278874	Hypermethylated
cg15061245	chr4	73921371	Hypermethylated
cg14282470	chr8	61774900	Hypermethylated
cg04673566	chr5	64362416	Hypermethylated
cg15770046	chr19	35764709	Hypermethylated
cg10415209	chr12	6182805	Hypermethylated
cg03561600	chr16	79028205	Hypermethylated
cg09269202	chr11	60843644	Hypermethylated
cg19520512	chr3	23839055	Hypermethylated
cg22688137	chr1	218633497	Hypermethylated
cg26841655	chr1	113525975	Hypermethylated
cg01900237	chr11	6682134	Hypermethylated
cg11753711	chr7	142378116	Hypermethylated
cg17797384	chr7	129292940	Hypermethylated
cg09687016	chr14	72631876	Hypermethylated
cg05693391	chr15	61463085	Hypermethylated
cg07415266	chr2	103041920	Hypermethylated
cg04765226	chr20	1548311	Hypermethylated
cg20692937	chr11	118396849	Hypermethylated
cg24291237	chr1	211869015	Hypermethylated
cg15107286	chr17	28194733	Hypermethylated
cg01797224	chr7	16851441	Hypermethylated
cg02481950	chr16	21665001	Hypermethylated
cg18655807	chr8	104418701	Hypermethylated
cg13276502	chr6	21600484	Hypermethylated
cg23718415	chr11	130764491	Hypermethylated
cg02571054	chr2	100481105	Hypermethylated
cg21647749	chr3	58005528	Hypermethylated
cg14898005	chr16	28118376	Hypermethylated
cg03245734	chr8	108510095	Hypermethylated
cg09021952	chr1	172852812	Hypermethylated
cg13397818	chr9	34519805	Hypermethylated
cg17705916	chr3	184602568	Hypermethylated
cg07885265	chr21	30617232	Hypermethylated
cg16165949	chr8	125268122	Hypermethylated
cg20303923	chr13	80378332	Hypermethylated
cg11099984	chr18	60864614	Hypermethylated
cg23932390	chr11	57404449	Hypermethylated
cg05397033	chr20	60118449	Hypermethylated
cg13691436	chr10	13746121	Hypermethylated
cg20101057	chr16	67361967	Hypermethylated
cg10482356	chr16	56328420	Hypermethylated
cg15609561	chr11	71085443	Hypermethylated
cg04684129	chr10	80176096	Hypermethylated
cg18994831	chr3	39127677	Hypermethylated
cg09030022	chr3	194291299	Hypermethylated
cg10829629	chr10	88717493	Hypermethylated
cg08845574	chr5	81055435	Hypermethylated
cg17051399	chr3	99764742	Hypermethylated
cg19772747	chr1	41302181	Hypermethylated
cg14719792	chr6	138822077	Hypermethylated
cg06329316	chr3	65567125	Hypermethylated
cg09465516	chr2	54751984	Hypermethylated
cg15157541	chr3	38269388	Hypermethylated
cg13419317	chr20	24093738	Hypermethylated
cg06740808	chr2	17994304	Hypermethylated
cg04169527	chr11	9759804	Hypermethylated
cg15831486	chr12	90252766	Hypermethylated
cg26550194	chr17	74639927	Hypermethylated
cg22090525	chr10	12078333	Hypermethylated
cg12219307	chr4	15437726	Hypermethylated
cg10353985	chr16	27240717	Hypermethylated
cg07507418	chr6	42372283	Hypermethylated
cg15022277	chr16	66515234	Hypermethylated
cg10212985	chr3	143470730	Hypermethylated
cg26751511	chr10	32488932	Hypermethylated
cg24055855	chr17	1535292	Hypermethylated
cg22629917	chr5	125695304	Hypermethylated
cg16937047	chr6	139592421	Hypermethylated
cg23598480	chr2	60102799	Hypermethylated
cg03070999	chr12	6745629	Hypermethylated
cg11818811	chr1	151608391	Hypermethylated
cg25921544	chr2	240040289	Hypermethylated
cg17484673	chr2	73181545	Hypermethylated
cg22076542	chr11	10846836	Hypermethylated
cg17954090	chr1	116271271	Hypermethylated
cg26646061	chr1	93441155	Hypermethylated
cg05262463	chr19	50056080	Hypermethylated
cg00021275	chr2	128142154	Hypermethylated
cg11990908	chr7	11292517	Hypermethylated
cg14976084	chr3	10204011	Hypermethylated
cg26697654	chr21	47851940	Hypermethylated
cg22911184	chr4	57485846	Hypermethylated
cg08459071	chr10	5753816	Hypermethylated
cg05040002	chr2	162358506	Hypermethylated
cg13166622	chr3	150904862	Hypermethylated
cg27127773	chr16	3668183	Hypermethylated
cg06779856	chr11	33209644	Hypermethylated
cg01247944	chr2	167269906	Hypermethylated
cg07779047	chr3	107394556	Hypermethylated
cg24155123	chr5	140887301	Hypermethylated
cg24098086	chr2	232585924	Hypermethylated
cg16744506	chr10	73117529	Hypermethylated
cg20689584	chr7	28832620	Hypermethylated
cg14506152	chr7	106708810	Hypermethylated
cg25062513	chr3	81814769	Hypermethylated
cg18583828	chr12	31507112	Hypermethylated
cg06955268	chr1	117190141	Hypermethylated
cg24162801	chr1	184504283	Hypermethylated
cg22081096	chr17	67137952	Hypermethylated
cg04175248	chr8	28788887	Hypermethylated
cg02343652	chr21	30476729	Hypermethylated
cg05619158	chr17	61993493	Hypermethylated
cg05335671	chr10	79967112	Hypermethylated
cg24267300	chr5	138634506	Hypermethylated
cg22510659	chr2	101039342	Hypermethylated
cg00390784	chr6	2682490	Hypermethylated
cg13662887	chr3	182932062	Hypermethylated
cg14666720	chr2	100406552	Hypermethylated
cg17978727	chr20	4991027	Hypermethylated
cg08433366	chr17	33368542	Hypermethylated
cg12598169	chr1	94169442	Hypermethylated
cg23280720	chr6	139483192	Hypermethylated
cg20481655	chr14	22979161	Hypermethylated
cg12886918	chr12	102026925	Hypermethylated
cg06235469	chr10	49876157	Hypermethylated
cg23398156	chr2	136996885	Hypermethylated
cg23845009	chr11	34323677	Hypermethylated
cg05527650	chr5	403212	Hypermethylated
cg00245850	chr8	143925512	Hypermethylated
cg21504750	chr1	144966129	Hypermethylated
cg15111872	chr18	20403035	Hypermethylated
cg12779989	chr19	16481565	Hypermethylated
cg05274316	chr15	70250463	Hypermethylated
cg11254522	chr1	27950342	Hypermethylated
cg13602193	chr5	98263587	Hypermethylated
cg14011870	chr9	14688288	Hypermethylated
cg26898246	chr6	73789893	Hypermethylated
cg20673358	chr3	55020494	Hypermethylated
cg09498077	chr15	89694215	Hypermethylated
cg06689758	chr2	207847419	Hypermethylated
cg08081580	chr2	120072978	Hypermethylated
cg25970110	chr7	76899361	Hypermethylated
cg02771362	chr9	130541858	Hypermethylated
cg09576161	chr1	236086968	Hypermethylated
cg18642425	chr7	6465798	Hypermethylated
cg18860449	chr2	30488768	Hypermethylated
cg24092307	chr3	146187125	Hypermethylated
cg11249357	chr11	126184056	Hypermethylated
cg27293155	chr2	38044011	Hypermethylated
cg06070496	chr18	3706637	Hypermethylated
cg24028809	chr6	153414100	Hypermethylated
cg12831026	chr1	160752311	Hypermethylated
cg26165117	chr10	17553513	Hypermethylated
cg05947001	chr22	43514773	Hypermethylated
cg20069977	chr17	8480111	Hypermethylated
cg08870322	chr19	34900793	Hypermethylated
cg25564764	chr13	31350952	Hypermethylated
cg10168639	chr4	185315994	Hypermethylated
cg25095580	chr3	23809328	Hypermethylated
cg18313329	chr4	48775499	Hypermethylated
cg00036110	chr1	40146659	Hypermethylated
cg19588519	chr10	125817816	Hypermethylated
cg20383780	chr14	50990848	Hypermethylated
cg23031705	chr22	28390865	Hypermethylated
cg23966795	chr2	160068464	Hypermethylated
cg13929657	chr7	17596109	Hypermethylated
cg06119932	chr3	127951616	Hypermethylated
cg14848575	chr12	99525584	Hypermethylated
cg20619194	chr20	3694790	Hypermethylated
cg03975766	chr4	175236163	Hypermethylated
cg08654091	chr1	227015417	Hypermethylated
cg13113349	chr5	53736378	Hypermethylated
cg11066245	chr5	39196895	Hypermethylated
cg24372849	chr5	95411794	Hypermethylated
cg18589858	chr11	74860984	Hypermethylated
cg13440544	chr14	52792227	Hypermethylated
cg01867764	chr14	22986465	Hypermethylated
cg17855437	chr12	102009648	Hypermethylated
cg13765961	chr11	60223237	Hypermethylated
cg02041621	chr2	160820380	Hypermethylated
cg04066596	chr2	230812359	Hypermethylated
cg27254667	chr10	115063651	Hypermethylated
cg16826149	chr6	149897283	Hypermethylated
cg25306932	chr1	151132256	Hypermethylated
cg17874802	chr12	6745690	Hypermethylated
cg02009573	chr15	38967022	Hypermethylated
cg16643314	chr2	106055732	Hypermethylated
cg15812476	chr5	74912432	Hypermethylated
cg19154600	chr10	75415867	Hypermethylated
cg15378605	chr10	125805591	Hypermethylated
cg17419595	chr2	196469033	Hypermethylated
cg25812309	chr10	48574723	Hypermethylated
cg24872431	chr16	85016360	Hypermethylated
cg05986838	chr8	8643529	Hypermethylated
cg17192381	chr18	60792597	Hypermethylated
cg17557530	chr9	90193633	Hypermethylated
cg23666117	chr6	31629908	Hypermethylated
cg04868886	chr15	38963971	Hypermethylated
cg20054880	chr5	58423841	Hypermethylated
cg27655168	chr17	39059397	Hypermethylated
cg21713991	chr8	21718255	Hypermethylated
cg17887716	chr2	172893021	Hypermethylated
cg23343972	chr5	55391304	Hypermethylated
cg17041819	chr11	46324729	Hypermethylated
cg19475342	chr15	100172406	Hypermethylated
cg18727880	chr2	60540583	Hypermethylated
cg00961792	chr1	207120406	Hypermethylated
cg08571810	chr9	102276164	Hypermethylated
cg01416838	chr18	56333176	Hypermethylated
cg11881599	chr12	92814083	Hypermethylated
cg06056332	chr1	160765922	Hypermethylated
cg26642375	chr10	4218285	Hypermethylated
cg25655096	chr12	6745291	Hypermethylated
cg01106329	chr8	26883105	Hypermethylated
cg14315948	chr11	57552727	Hypermethylated
cg24471541	chr14	69948660	Hypermethylated
cg25592685	chr10	126375710	Hypermethylated
cg24617445	chr8	131156241	Hypermethylated
cg05099831	chr11	35109632	Hypermethylated
cg12545177	chr20	16743206	Hypermethylated
cg04421374	chr10	89414228	Hypermethylated
cg15823038	chr3	14483666	Hypermethylated
cg19163210	chr15	69599743	Hypermethylated
cg12685296	chr2	232125474	Hypermethylated
cg27489439	chr12	120692869	Hypermethylated
cg12046819	chr10	52212491	Hypermethylated
cg26180383	chr8	129061047	Hypermethylated
cg22076699	chr2	235488336	Hypermethylated
cg19605392	chr2	696744	Hypermethylated
cg13440894	chr8	11351134	Hypermethylated
cg11664417	chr5	71883709	Hypermethylated
cg11392655	chr8	22411812	Hypermethylated
cg02069222	chr6	149386218	Hypermethylated
cg01095006	chr3	179674584	Hypermethylated
cg03022836	chr4	5845789	Hypermethylated
cg02812264	chr12	67843708	Hypermethylated
cg22888848	chr2	222320535	Hypermethylated
cg13501027	chr6	109204304	Hypermethylated
cg23698960	chr22	40772231	Hypermethylated
cg23782758	chr2	111737645	Hypermethylated
cg17474485	chr12	20047826	Hypermethylated
cg13225035	chr11	7660628	Hypermethylated
cg26461200	chr5	56065899	Hypermethylated
cg10678981	chr20	46399689	Hypermethylated
cg12122116	chr21	32879281	Hypermethylated
cg23651889	chr3	188115335	Hypermethylated
cg19997773	chr5	32445813	Hypermethylated
cg20413620	chr5	14739832	Hypermethylated
cg18623322	chr6	15171779	Hypermethylated
cg22312249	chr17	72779427	Hypermethylated
cg20687262	chr10	7201609	Hypermethylated
cg15633603	chr2	190399257	Hypermethylated
cg01479210	chr10	91109673	Hypermethylated
cg13109155	chr2	204735896	Hypermethylated
cg02874616	chr20	15837967	Hypermethylated
cg08016417	chr4	153588258	Hypermethylated
cg23728761	chr7	150132881	Hypermethylated
cg08068800	chr1	218636730	Hypermethylated
cg07703782	chr10	22016855	Hypermethylated
cg11510105	chr1	212852709	Hypermethylated
cg15468454	chr7	3077160	Hypermethylated
cg08640361	chr6	134494619	Hypermethylated
cg23858467	chr6	135635875	Hypermethylated
cg02087002	chr2	234132355	Hypermethylated
cg26144909	chr5	2262035	Hypomethylated
cg01306801	chr16	30941932	Hypomethylated
cg17532599	chr17	1631290	Hypomethylated
cg13175191	chr18	7658691	Hypomethylated
cg04087712	chr10	37423904	Hypomethylated
cg08488318	chr5	172337934	Hypomethylated
cg19653378	chr2	220164389	Hypomethylated
cg08859159	chr7	141248801	Hypomethylated
cg25676166	chr6	6894083	Hypomethylated
cg08179308	chr2	21442642	Hypomethylated
cg18344397	chr4	170475999	Hypomethylated
cg17321723	chr7	2116381	Hypomethylated
cg15255294	chr6	138085564	Hypomethylated
cg25620321	chr2	188481706	Hypomethylated
cg12633274	chr7	138249846	Hypomethylated
cg04604565	chr7	4780394	Hypomethylated
cg16097205	chr17	60771269	Hypomethylated
cg17701509	chr2	218698921	Hypomethylated
cg12867312	chr7	140454739	Hypomethylated
cg22341271	chr10	1120279	Hypomethylated
cg10469297	chr11	63871242	Hypomethylated
cg11249728	chr2	223800610	Hypomethylated
cg01055281	chr16	50746051	Hypomethylated
cg25908774	chr22	44581287	Hypomethylated
cg09020199	chr6	30297319	Hypomethylated
cg02593884	chr16	2984573	Hypomethylated
cg00202345	chr10	77503512	Hypomethylated
cg17324321	chr17	37809648	Hypomethylated
cg25320443	chr19	56185416	Hypomethylated
cg03335350	chr9	139298661	Hypomethylated
cg09092584	chr11	27380270	Hypomethylated
cg09001715	chr14	101569311	Hypomethylated
cg03648020	chr1	931326	Hypomethylated
cg03832078	chr11	46397621	Hypomethylated
cg14120112	chr12	6151625	Hypomethylated
cg20032794	chr8	143867382	Hypomethylated
cg12255010	chr7	148502113	Hypomethylated
cg26002437	chr10	45473230	Hypomethylated
cg26693448	chr2	241751517	Hypomethylated
cg13844341	chr7	2116367	Hypomethylated
cg25911123	chr17	55931446	Hypomethylated
cg15698538	chr20	31306895	Hypomethylated
cg13373048	chr3	71892574	Hypomethylated
cg18360734	chr17	8288032	Hypomethylated
cg02339793	chr17	79225572	Hypomethylated
cg12484352	chr6	31602833	Hypomethylated
cg09672448	chr16	49594025	Hypomethylated
cg11213655	chr3	190276775	Hypomethylated
cg01486979	chr5	126147720	Hypomethylated
cg15209908	chr1	17247698	Hypomethylated
cg10623945	chr21	47739089	Hypomethylated
cg06572496	chr15	26147328	Hypomethylated
cg06411521	chr14	77974806	Hypomethylated
cg04995753	chr4	146600645	Hypomethylated
cg00504075	chr1	155827555	Hypomethylated
cg07771880	chr7	27274531	Hypomethylated
cg06079147	chr4	189258194	Hypomethylated
cg17152978	chr2	30734657	Hypomethylated
