# Supplementary material for: The synovial and blood monocyte DNA methylomes mirror prognosis, evolution, and treatment in early arthritis
Source: JCI Insight. 2022 May 9;7(9):e158783. doi: 10.1172/jci.insight.158783 (PMC9090240; doi:10.1172/jci.insight.158783)
Supplement: Supplemental table 4 [file jciinsight-7-158783-s194.xlsx]

## Sheet: Sheet1
Supplementary Table 4. DMPs in HD vs GP vs PP (FDR < 0.05 in any comparison).
Illumina_ID	chromosome	position	cluster
cg17078656	chr1	12535112	Hypermethylated
cg03901309	chr1	15051084	Hypermethylated
cg02254548	chr1	15585957	Hypermethylated
cg11133623	chr1	21847673	Hypermethylated
cg10440302	chr1	23178265	Hypermethylated
cg06010536	chr1	25437327	Hypermethylated
cg19772747	chr1	41302181	Hypermethylated
cg25920545	chr1	82691342	Hypermethylated
cg20925722	chr1	88278874	Hypermethylated
cg17571286	chr1	108613441	Hypermethylated
cg26841655	chr1	113525975	Hypermethylated
cg22020227	chr1	114521774	Hypermethylated
cg00177203	chr1	149901141	Hypermethylated
cg16501235	chr1	150245987	Hypermethylated
cg12831026	chr1	160752311	Hypermethylated
cg20958086	chr1	160759688	Hypermethylated
cg15183129	chr1	160759780	Hypermethylated
cg06056332	chr1	160765922	Hypermethylated
cg04413138	chr1	163131316	Hypermethylated
cg27447140	chr1	172735803	Hypermethylated
cg09021952	chr1	172852812	Hypermethylated
cg23510396	chr1	197253643	Hypermethylated
cg19128969	chr1	204673552	Hypermethylated
cg22688137	chr1	218633497	Hypermethylated
cg08068800	chr1	218636730	Hypermethylated
cg10965259	chr1	218636827	Hypermethylated
cg15644668	chr1	218642256	Hypermethylated
cg14742429	chr1	236162868	Hypermethylated
cg09564679	chr1	246164878	Hypermethylated
cg19605392	chr2	696744	Hypermethylated
cg27012129	chr2	9852449	Hypermethylated
cg00552529	chr2	20097826	Hypermethylated
cg18860449	chr2	30488768	Hypermethylated
cg07078732	chr2	30505164	Hypermethylated
cg23598480	chr2	60102799	Hypermethylated
cg17724900	chr2	60545387	Hypermethylated
cg23424689	chr2	62490659	Hypermethylated
cg24626388	chr2	71063547	Hypermethylated
cg22510659	chr2	101039342	Hypermethylated
cg23782758	chr2	111737645	Hypermethylated
cg01439754	chr2	112293266	Hypermethylated
cg02815635	chr2	128587463	Hypermethylated
cg21503989	chr2	134005399	Hypermethylated
cg01439023	chr2	137936056	Hypermethylated
cg07757007	chr2	138734073	Hypermethylated
cg05040002	chr2	162358506	Hypermethylated
cg10016674	chr2	172187199	Hypermethylated
cg17887716	chr2	172893021	Hypermethylated
cg15633603	chr2	190399257	Hypermethylated
cg19174133	chr2	204652766	Hypermethylated
cg20374118	chr2	207955220	Hypermethylated
cg14229256	chr2	218930484	Hypermethylated
cg22888848	chr2	222320535	Hypermethylated
cg09245319	chr2	227049702	Hypermethylated
cg24098086	chr2	232585924	Hypermethylated
cg24691699	chr2	232633923	Hypermethylated
cg22076699	chr2	235488336	Hypermethylated
cg01604404	chr2	237460589	Hypermethylated
cg25176357	chr3	41210613	Hypermethylated
cg05900542	chr3	46397856	Hypermethylated
cg26859083	chr3	55002053	Hypermethylated
cg08949406	chr3	59859901	Hypermethylated
cg16654432	chr3	105167620	Hypermethylated
cg15421872	chr3	111480457	Hypermethylated
cg25298507	chr3	122544118	Hypermethylated
cg22426870	chr3	125552723	Hypermethylated
cg15537651	chr3	141056123	Hypermethylated
cg10212985	chr3	143470730	Hypermethylated
cg16381698	chr3	152876129	Hypermethylated
cg06730953	chr3	187477228	Hypermethylated
cg11344771	chr3	188108785	Hypermethylated
cg23651889	chr3	188115335	Hypermethylated
cg03396047	chr3	188118308	Hypermethylated
cg15061245	chr4	73921371	Hypermethylated
cg02557534	chr4	113030840	Hypermethylated
cg02214871	chr5	7751009	Hypermethylated
cg16855652	chr5	35249852	Hypermethylated
cg11066245	chr5	39196895	Hypermethylated
cg00254017	chr5	56119092	Hypermethylated
cg11664417	chr5	71883709	Hypermethylated
cg16772374	chr5	74756987	Hypermethylated
cg15812476	chr5	74912432	Hypermethylated
cg07343977	chr5	74912491	Hypermethylated
cg08845574	chr5	81055435	Hypermethylated
cg24372849	chr5	95411794	Hypermethylated
cg22629917	chr5	125695304	Hypermethylated
cg03904435	chr5	145553368	Hypermethylated
cg06676778	chr5	148209340	Hypermethylated
cg08000261	chr5	149524575	Hypermethylated
cg06754923	chr5	156571044	Hypermethylated
cg23348743	chr5	158285744	Hypermethylated
cg16608498	chr5	158612131	Hypermethylated
cg26993745	chr5	169820432	Hypermethylated
cg01549162	chr6	16163799	Hypermethylated
cg20477544	chr6	36139635	Hypermethylated
cg25997486	chr6	41251652	Hypermethylated
cg01126481	chr6	45508421	Hypermethylated
cg26898246	chr6	73789893	Hypermethylated
cg27056819	chr6	116710267	Hypermethylated
cg18495767	chr6	119041215	Hypermethylated
cg16672144	chr6	119483474	Hypermethylated
cg14719792	chr6	138822077	Hypermethylated
cg11587508	chr6	155416238	Hypermethylated
cg23560388	chr6	155542638	Hypermethylated
cg24375364	chr7	2754999	Hypermethylated
cg15468454	chr7	3077160	Hypermethylated
cg11990908	chr7	11292517	Hypermethylated
cg01797224	chr7	16851441	Hypermethylated
cg13929657	chr7	17596109	Hypermethylated
cg09468043	chr7	25157280	Hypermethylated
cg05729490	chr7	27404186	Hypermethylated
cg00137951	chr7	43417373	Hypermethylated
cg15154628	chr7	76871792	Hypermethylated
cg25970110	chr7	76899361	Hypermethylated
cg21357729	chr7	100514282	Hypermethylated
cg09056595	chr7	106452599	Hypermethylated
cg02098293	chr7	106709268	Hypermethylated
cg23728761	chr7	150132881	Hypermethylated
cg13290785	chr8	1959120	Hypermethylated
cg06719065	chr8	6486244	Hypermethylated
cg01773127	chr8	8190879	Hypermethylated
cg05986838	chr8	8643529	Hypermethylated
cg11392655	chr8	22411812	Hypermethylated
cg04175248	chr8	28788887	Hypermethylated
cg24645221	chr8	57358927	Hypermethylated
cg14282470	chr8	61774900	Hypermethylated
cg10646924	chr8	67036630	Hypermethylated
cg18109033	chr8	99377017	Hypermethylated
cg18655807	chr8	104418701	Hypermethylated
cg26180383	chr8	129061047	Hypermethylated
cg24617445	chr8	131156241	Hypermethylated
cg11712806	chr9	20242419	Hypermethylated
cg07718055	chr9	71570471	Hypermethylated
cg08698943	chr10	3509757	Hypermethylated
cg08459071	chr10	5753816	Hypermethylated
cg13691436	chr10	13746121	Hypermethylated
cg26165117	chr10	17553513	Hypermethylated
cg07703782	chr10	22016855	Hypermethylated
cg14091961	chr10	33252289	Hypermethylated
cg12046819	chr10	52212491	Hypermethylated
cg05335671	chr10	79967112	Hypermethylated
cg04684129	chr10	80176096	Hypermethylated
cg05623746	chr10	90169125	Hypermethylated
cg23126166	chr10	90235223	Hypermethylated
cg02890820	chr10	105750012	Hypermethylated
cg15378605	chr10	125805591	Hypermethylated
cg19588519	chr10	125817816	Hypermethylated
cg25592685	chr10	126375710	Hypermethylated
cg13225035	chr11	7660628	Hypermethylated
cg14816825	chr11	12128202	Hypermethylated
cg06779856	chr11	33209644	Hypermethylated
cg15725086	chr11	33210029	Hypermethylated
cg23845009	chr11	34323677	Hypermethylated
cg15867935	chr11	47575731	Hypermethylated
cg23932390	chr11	57404449	Hypermethylated
cg15298831	chr11	60754075	Hypermethylated
cg03971994	chr11	61467920	Hypermethylated
cg18427217	chr11	70315319	Hypermethylated
cg20692937	chr11	118396849	Hypermethylated
cg02873991	chr12	25151262	Hypermethylated
cg21544415	chr12	26288685	Hypermethylated
cg13175746	chr12	32236625	Hypermethylated
cg05642798	chr12	34190280	Hypermethylated
cg14935811	chr12	47755389	Hypermethylated
cg13474790	chr12	69166744	Hypermethylated
cg10574570	chr12	92860574	Hypermethylated
cg03309328	chr12	99525863	Hypermethylated
cg17399459	chr12	105365228	Hypermethylated
cg27489439	chr12	120692869	Hypermethylated
cg25564764	chr13	31350952	Hypermethylated
cg02845658	chr13	47188868	Hypermethylated
cg08125310	chr13	77989719	Hypermethylated
cg01867764	chr14	22986465	Hypermethylated
cg20383780	chr14	50990848	Hypermethylated
cg13440544	chr14	52792227	Hypermethylated
cg13750269	chr14	60573267	Hypermethylated
cg24389479	chr14	65143290	Hypermethylated
cg21221767	chr14	65673645	Hypermethylated
cg26794424	chr14	92247029	Hypermethylated
cg10212605	chr14	100872964	Hypermethylated
cg03906681	chr15	38378236	Hypermethylated
cg04868886	chr15	38963971	Hypermethylated
cg23001084	chr15	63322610	Hypermethylated
cg19163210	chr15	69599743	Hypermethylated
cg03104567	chr15	78653945	Hypermethylated
cg09494694	chr16	21379457	Hypermethylated
cg05411932	chr16	21608428	Hypermethylated
cg14898005	chr16	28118376	Hypermethylated
cg06400255	chr16	30063045	Hypermethylated
cg10482356	chr16	56328420	Hypermethylated
cg23642897	chr16	85038619	Hypermethylated
cg26756782	chr16	89922217	Hypermethylated
cg11259937	chr17	19613186	Hypermethylated
cg18773150	chr17	27539712	Hypermethylated
cg27089703	chr17	33373904	Hypermethylated
cg25119028	chr17	47910988	Hypermethylated
cg08666536	chr17	47911064	Hypermethylated
cg16644133	chr17	60688875	Hypermethylated
cg22312249	chr17	72779427	Hypermethylated
cg26550194	chr17	74639927	Hypermethylated
cg21204860	chr17	75446564	Hypermethylated
cg15111872	chr18	20403035	Hypermethylated
cg18334660	chr18	21590131	Hypermethylated
cg11099984	chr18	60864614	Hypermethylated
cg16583572	chr19	10038377	Hypermethylated
cg12779989	chr19	16481565	Hypermethylated
cg22268918	chr19	16481852	Hypermethylated
cg11800398	chr19	17586612	Hypermethylated
cg15028995	chr19	46628118	Hypermethylated
cg23493133	chr19	50056113	Hypermethylated
cg04765226	chr20	1548311	Hypermethylated
cg20619194	chr20	3694790	Hypermethylated
cg15277588	chr20	16688412	Hypermethylated
cg12545177	chr20	16743206	Hypermethylated
cg19010566	chr20	23062795	Hypermethylated
cg13419317	chr20	24093738	Hypermethylated
cg04867491	chr20	52688255	Hypermethylated
cg24644367	chr22	28114343	Hypermethylated
cg23031705	chr22	28390865	Hypermethylated
cg01285176	chr22	31691643	Hypermethylated
cg05947001	chr22	43514773	Hypermethylated
cg03648020	chr1	931326	Hypomethylated
cg11483312	chr1	100294046	Hypomethylated
cg13962681	chr1	213223460	Hypomethylated
cg10942753	chr1	246460689	Hypomethylated
cg08591056	chr2	48832584	Hypomethylated
cg05592633	chr2	211522664	Hypomethylated
cg11902329	chr2	228253635	Hypomethylated
cg13373048	chr3	71892574	Hypomethylated
cg14140379	chr4	6695379	Hypomethylated
cg01486979	chr5	126147720	Hypomethylated
cg02983324	chr5	131699260	Hypomethylated
cg23911433	chr5	134611105	Hypomethylated
cg21041472	chr6	12050370	Hypomethylated
cg05307967	chr6	38534633	Hypomethylated
cg23073140	chr8	59537373	Hypomethylated
cg27257547	chr8	59866143	Hypomethylated
cg24799186	chr8	103789207	Hypomethylated
cg26002437	chr10	45473230	Hypomethylated
cg15410088	chr10	119122773	Hypomethylated
cg03832078	chr11	46397621	Hypomethylated
cg21711258	chr11	70400995	Hypomethylated
cg06463985	chr11	132394990	Hypomethylated
cg25285794	chr12	54402698	Hypomethylated
cg04496129	chr12	56348067	Hypomethylated
cg21860329	chr13	42265545	Hypomethylated
cg17389191	chr13	100360725	Hypomethylated
cg23059689	chr13	111288256	Hypomethylated
cg11443432	chr14	24782127	Hypomethylated
cg07252680	chr14	94857223	Hypomethylated
cg15837109	chr15	32964207	Hypomethylated
cg00316803	chr15	76480433	Hypomethylated
cg13531322	chr16	21142236	Hypomethylated
cg01306801	chr16	30941932	Hypomethylated
cg16097205	chr17	60771269	Hypomethylated
cg07892412	chr17	67866871	Hypomethylated
cg02034843	chr19	11094820	Hypomethylated
cg27294054	chr19	55853667	Hypomethylated
cg11679361	chr20	18278960	Hypomethylated
cg13496945	chr22	38117308	Hypomethylated
