# Supplementary material for: The synovial and blood monocyte DNA methylomes mirror prognosis, evolution, and treatment in early arthritis
Source: JCI Insight. 2022 May 9;7(9):e158783. doi: 10.1172/jci.insight.158783 (PMC9090240; doi:10.1172/jci.insight.158783)
Supplement: Supplemental table 5 [file jciinsight-7-158783-s195.xlsx]

## Sheet: Sheet1
Supplementary Table 5. DMPs in UA blood vs UA SF (FDR < 0.05 & absolute diff beta > 0.15).
Illumina_ID	chromosome	position	cluster
cg14189391	chr2	25527346	Hypermethylated
cg19002137	chr1	13949939	Hypermethylated
cg18297027	chr9	134585305	Hypermethylated
cg06436185	chr7	151442350	Hypermethylated
cg02019444	chr21	35016786	Hypermethylated
cg26709988	chr16	84860917	Hypermethylated
cg09412728	chr19	40897466	Hypermethylated
cg15964132	chr11	3175635	Hypermethylated
cg10838410	chr12	6659523	Hypermethylated
cg10393581	chr19	852287	Hypermethylated
cg07053114	chr10	129794993	Hypermethylated
cg23244761	chr6	161796849	Hypermethylated
cg22712983	chr2	219187373	Hypermethylated
cg05389236	chr6	36635086	Hypermethylated
cg23506143	chr5	55761273	Hypermethylated
cg06032862	chr3	111623847	Hypermethylated
cg04493247	chr7	72719223	Hypermethylated
cg04382396	chr19	852310	Hypermethylated
cg06423617	chr7	6490426	Hypermethylated
cg16270399	chr18	74257893	Hypermethylated
cg01786959	chr1	11903832	Hypermethylated
cg14138540	chr15	93571987	Hypermethylated
cg21149266	chr15	59146881	Hypermethylated
cg22520791	chr5	178784096	Hypermethylated
cg13051977	chr1	45148000	Hypermethylated
cg18707575	chr17	29141976	Hypermethylated
cg18800754	chr9	35538889	Hypermethylated
cg07805542	chr1	9779308	Hypermethylated
cg05813049	chr20	10842236	Hypermethylated
cg10819238	chr19	1155183	Hypermethylated
cg17940587	chr10	89292230	Hypermethylated
cg05098827	chr2	217354749	Hypermethylated
cg13759797	chr5	71896538	Hypermethylated
cg10289324	chr18	60710969	Hypermethylated
cg17122582	chr2	102380603	Hypermethylated
cg09205945	chr7	137662132	Hypermethylated
cg13364154	chr2	160515746	Hypermethylated
cg00239751	chr1	2082847	Hypermethylated
cg27386684	chr1	11903602	Hypermethylated
cg04936213	chr9	124009588	Hypermethylated
cg07487971	chr19	29698062	Hypermethylated
cg11543559	chr2	102772622	Hypermethylated
cg25348888	chr5	102134978	Hypermethylated
cg01167335	chr16	31253611	Hypermethylated
cg22013864	chr6	157942703	Hypermethylated
cg04992215	chr18	53753049	Hypermethylated
cg21574494	chr1	11903738	Hypermethylated
cg06620529	chr14	51544702	Hypermethylated
cg15782683	chr9	123997120	Hypermethylated
cg25471710	chr4	68459435	Hypermethylated
cg03174521	chr11	3177864	Hypermethylated
cg10199368	chr11	34438336	Hypermethylated
cg17177779	chr17	40588641	Hypermethylated
cg12126706	chr1	156889127	Hypermethylated
cg11254053	chr1	33497124	Hypermethylated
cg14647416	chr5	179027132	Hypermethylated
cg26188803	chr1	151634661	Hypermethylated
cg19791409	chr10	90749561	Hypermethylated
cg21329264	chr20	58680385	Hypermethylated
cg23839703	chr2	216370261	Hypermethylated
cg03318895	chr10	100076136	Hypermethylated
cg25499678	chr12	43092237	Hypermethylated
cg06052122	chr9	123546097	Hypermethylated
cg19979853	chr12	92456538	Hypermethylated
cg08074885	chr15	39746975	Hypermethylated
cg03128303	chr20	34229822	Hypermethylated
cg14833952	chr3	151036760	Hypermethylated
cg12622973	chr1	203562197	Hypermethylated
cg15285436	chr17	59226713	Hypermethylated
cg02111865	chr2	30371989	Hypermethylated
cg11247817	chr5	96294343	Hypermethylated
cg09000622	chr1	234911935	Hypermethylated
cg05913121	chr10	26780425	Hypermethylated
cg17806703	chr9	35539006	Hypermethylated
cg24423468	chr8	19540218	Hypermethylated
cg17050687	chr7	75505980	Hypermethylated
cg02572891	chr17	56991727	Hypermethylated
cg07227049	chr2	58335007	Hypermethylated
cg22984446	chr13	43354781	Hypermethylated
cg09051789	chr7	97755632	Hypermethylated
cg13048113	chr2	176326847	Hypermethylated
cg02280693	chr6	140069946	Hypermethylated
cg18621731	chr14	92853027	Hypermethylated
cg12818023	chr12	124070205	Hypermethylated
cg01056126	chr18	22039874	Hypermethylated
cg08628635	chr6	20483858	Hypermethylated
cg17192537	chr7	38314262	Hypermethylated
cg23111342	chr11	116857479	Hypermethylated
cg05575594	chr20	18491530	Hypermethylated
cg11745838	chr1	224007692	Hypermethylated
cg16671160	chr16	21386921	Hypermethylated
cg26752773	chr3	171529089	Hypermethylated
cg19225798	chr9	123165815	Hypermethylated
cg07503377	chr7	65791670	Hypermethylated
cg03850957	chr20	16713358	Hypermethylated
cg07475825	chr6	84577580	Hypermethylated
cg15595502	chr1	224564869	Hypermethylated
cg27051231	chr2	232213011	Hypermethylated
cg09883602	chr11	32415338	Hypermethylated
cg03904891	chr6	14766809	Hypermethylated
cg14520947	chr1	225942841	Hypermethylated
cg19468440	chr20	33222570	Hypermethylated
cg24995061	chr1	54715869	Hypermethylated
cg21052616	chr2	109201930	Hypermethylated
cg04250118	chr13	41930110	Hypermethylated
cg13675051	chr8	101315497	Hypermethylated
cg03610554	chr3	18155508	Hypermethylated
cg10548102	chr12	16499962	Hypermethylated
cg03626256	chr8	127832163	Hypermethylated
cg01956297	chr18	54111550	Hypermethylated
cg08815499	chr12	110937133	Hypermethylated
cg22697477	chr21	36203254	Hypermethylated
cg16834953	chr16	50748860	Hypermethylated
cg03204608	chr19	16427232	Hypermethylated
cg01620379	chr14	21052360	Hypermethylated
cg26438215	chr6	166774693	Hypermethylated
cg03544445	chr2	62375253	Hypermethylated
cg07655227	chr13	110033777	Hypermethylated
cg22825487	chr6	133055182	Hypermethylated
cg14302446	chr12	116491850	Hypermethylated
cg15001016	chr5	55860903	Hypermethylated
cg16762030	chr15	50148233	Hypermethylated
cg25684151	chr8	126588553	Hypermethylated
cg08429353	chr3	117158773	Hypermethylated
cg08350742	chr4	40814530	Hypermethylated
cg10551134	chr6	2534838	Hypermethylated
cg25731655	chr10	14602450	Hypermethylated
cg03237699	chr20	48838079	Hypermethylated
cg08789978	chr7	141564635	Hypermethylated
cg02241675	chr13	113357453	Hypermethylated
cg10772452	chr16	66242152	Hypermethylated
cg08356841	chr1	150793837	Hypermethylated
cg14339738	chr8	117672858	Hypermethylated
cg01580228	chr11	93467094	Hypermethylated
cg22260973	chr10	129925560	Hypermethylated
cg15312943	chr11	17843854	Hypermethylated
cg12789080	chr3	66638864	Hypermethylated
cg00690498	chr14	89345624	Hypermethylated
cg01474011	chr2	225435130	Hypermethylated
cg06164037	chr1	234467501	Hypermethylated
cg23445003	chr7	101535820	Hypermethylated
cg08801415	chr20	52520067	Hypermethylated
cg18637832	chr4	119890131	Hypermethylated
cg14685461	chr3	113830264	Hypermethylated
cg12983204	chr8	130696055	Hypermethylated
cg08177041	chr7	134854290	Hypermethylated
cg12870052	chr15	91305263	Hypermethylated
cg04192631	chr1	225968460	Hypermethylated
cg09117588	chr8	23396372	Hypermethylated
cg23986342	chr20	19213666	Hypermethylated
cg11340328	chr3	153011351	Hypermethylated
cg22353097	chr1	116521538	Hypermethylated
cg20778694	chr6	109460371	Hypermethylated
cg02853355	chr16	85132372	Hypermethylated
cg09678326	chr15	55541292	Hypermethylated
cg08760843	chr8	28196931	Hypermethylated
cg11306693	chr22	19228958	Hypermethylated
cg27388185	chr8	86987138	Hypermethylated
cg01396079	chr1	42601303	Hypermethylated
cg00577668	chr8	96060711	Hypermethylated
cg25099490	chr14	23583132	Hypermethylated
cg09930046	chr19	840736	Hypermethylated
cg22520445	chr16	3146554	Hypermethylated
cg19803593	chr17	73304722	Hypermethylated
cg04725636	chr8	67004537	Hypermethylated
cg07697828	chr12	48217703	Hypermethylated
cg14406157	chr17	71064721	Hypermethylated
cg14611123	chr10	45554869	Hypermethylated
cg01942558	chr2	152214026	Hypermethylated
cg16262572	chr2	122479702	Hypermethylated
cg03796140	chr1	147780163	Hypermethylated
cg05878766	chr5	17285018	Hypermethylated
cg11884954	chr6	2547428	Hypermethylated
cg20472296	chr10	5586550	Hypermethylated
cg14912254	chr1	231799059	Hypermethylated
cg17714232	chr5	52106847	Hypermethylated
cg06386426	chr15	94643029	Hypermethylated
cg14906103	chr4	41936851	Hypermethylated
cg04869336	chr3	71259821	Hypermethylated
cg15005248	chr4	40317099	Hypermethylated
cg26679848	chr5	158448292	Hypermethylated
cg02812831	chr17	8446700	Hypermethylated
cg16948651	chr1	41005301	Hypermethylated
cg15253080	chr14	31560389	Hypermethylated
cg07413155	chr2	64242794	Hypermethylated
cg03404346	chr1	151839913	Hypermethylated
cg24742525	chr7	97755586	Hypermethylated
cg13712829	chr10	77187652	Hypermethylated
cg07714319	chr2	16822973	Hypermethylated
cg26799677	chr12	77005592	Hypermethylated
cg27123392	chr15	50570472	Hypermethylated
cg12274883	chr6	159538355	Hypermethylated
cg00622815	chr20	46084230	Hypermethylated
cg11648875	chr7	74106814	Hypermethylated
cg04214965	chr18	3875618	Hypermethylated
cg14628914	chr6	24659343	Hypermethylated
cg02830749	chr4	154451067	Hypermethylated
cg26776035	chr5	39648332	Hypermethylated
cg05215498	chr17	68227251	Hypermethylated
cg23062652	chr20	19909135	Hypermethylated
cg05177308	chr12	106674075	Hypermethylated
cg07059846	chr19	6886466	Hypermethylated
cg17707487	chr13	114261868	Hypermethylated
cg18790427	chr2	204547597	Hypermethylated
cg18038331	chr3	170019476	Hypermethylated
cg18807159	chr6	133067474	Hypermethylated
cg02897385	chr5	142528480	Hypermethylated
cg12382302	chr8	132827143	Hypermethylated
cg23825057	chr12	124014408	Hypermethylated
cg03715269	chr13	95085451	Hypermethylated
cg15285175	chr6	154689545	Hypermethylated
cg20461680	chr12	96390365	Hypermethylated
cg04184394	chr3	183013323	Hypermethylated
cg08651677	chr5	148183008	Hypermethylated
cg05398335	chr19	16787344	Hypermethylated
cg14044685	chr11	32860613	Hypermethylated
cg27392990	chr4	77943180	Hypermethylated
cg19237150	chr10	71951558	Hypermethylated
cg04222728	chr7	138549664	Hypermethylated
cg00817529	chr16	28629595	Hypermethylated
cg00677533	chr4	48333845	Hypermethylated
cg11197533	chr3	129205337	Hypermethylated
cg21168718	chr1	36714440	Hypermethylated
cg11421620	chr1	71413845	Hypermethylated
cg06813706	chr2	206928907	Hypermethylated
cg01250398	chr19	45443099	Hypermethylated
cg12182708	chr10	99223743	Hypermethylated
cg08324725	chr6	147091566	Hypermethylated
cg18787963	chr17	76409192	Hypermethylated
cg07264319	chr13	76133744	Hypermethylated
cg06780634	chr4	119991547	Hypermethylated
cg14943512	chr6	36095517	Hypermethylated
cg26599901	chr1	246912557	Hypermethylated
cg13618516	chr17	79129077	Hypermethylated
cg15656112	chr14	55064926	Hypermethylated
cg19409920	chr2	240877825	Hypermethylated
cg21897703	chr20	8374207	Hypermethylated
cg06160853	chr3	174155854	Hypermethylated
cg10327647	chr1	192914733	Hypermethylated
cg10667895	chr2	102577875	Hypermethylated
cg04832566	chr9	111665936	Hypermethylated
cg00992745	chr10	102025745	Hypermethylated
cg03371275	chr11	95974542	Hypermethylated
cg06682039	chr6	170536046	Hypermethylated
cg13663255	chr4	15081162	Hypermethylated
cg10901323	chr4	77518999	Hypermethylated
cg14382954	chr8	117070666	Hypermethylated
cg26834879	chr13	30434281	Hypermethylated
cg03156851	chr13	88675292	Hypermethylated
cg08059358	chr2	208100659	Hypermethylated
cg19084488	chr6	24687379	Hypermethylated
cg19245776	chr12	11938825	Hypermethylated
cg14313350	chr7	36204771	Hypermethylated
cg20896049	chr12	10283564	Hypermethylated
cg16640599	chr4	119732130	Hypermethylated
cg06275503	chr11	120094035	Hypermethylated
cg05788267	chr7	80459065	Hypermethylated
cg02499548	chr1	230798037	Hypermethylated
cg19974686	chr3	4765913	Hypermethylated
cg19597640	chr3	12199957	Hypermethylated
cg02174133	chr12	132352264	Hypermethylated
cg26739934	chr5	149328773	Hypermethylated
cg01179618	chr8	126245302	Hypermethylated
cg24504349	chr4	120974343	Hypermethylated
cg26337227	chr2	88496338	Hypermethylated
cg02402740	chr5	178217543	Hypermethylated
cg08684511	chr5	177890046	Hypermethylated
cg02100965	chr6	133057642	Hypermethylated
cg04308793	chr20	30931515	Hypermethylated
cg00187403	chr12	90234390	Hypermethylated
cg22486777	chr19	34965972	Hypermethylated
cg11675009	chr3	141006209	Hypermethylated
cg19660568	chr19	14618831	Hypermethylated
cg01288724	chr5	142575121	Hypermethylated
cg00504274	chr13	25200495	Hypermethylated
cg00883689	chr2	54802903	Hypermethylated
cg19553961	chr5	10401194	Hypermethylated
cg06532933	chr21	36616968	Hypermethylated
cg25654274	chr13	60397724	Hypermethylated
cg21962903	chr4	83151738	Hypermethylated
cg03279442	chr2	163150026	Hypermethylated
cg14691324	chr11	122543812	Hypermethylated
cg16651946	chr3	33458447	Hypermethylated
cg25458983	chr2	30915871	Hypermethylated
cg11940177	chr10	99188477	Hypermethylated
cg20875821	chr18	61557734	Hypermethylated
cg23821889	chr14	75736233	Hypermethylated
cg09895458	chr20	49596977	Hypermethylated
cg03936075	chr6	11370478	Hypermethylated
cg26613105	chr7	139422495	Hypermethylated
cg13926182	chr16	55473359	Hypermethylated
cg19572574	chr10	63592730	Hypermethylated
cg12540941	chr3	153938476	Hypermethylated
cg21862228	chr12	92500267	Hypermethylated
cg19196676	chr12	45598673	Hypermethylated
cg04236294	chr19	54584882	Hypermethylated
cg04790775	chr2	171600939	Hypermethylated
cg15237702	chr6	90031461	Hypermethylated
cg08351652	chr11	6222655	Hypermethylated
cg16344577	chr17	42411196	Hypermethylated
cg14972478	chr3	72987895	Hypermethylated
cg13508436	chr2	44474192	Hypermethylated
cg01924292	chr12	1815333	Hypermethylated
cg20320863	chr12	89575414	Hypermethylated
cg00674809	chr8	59050601	Hypermethylated
cg06763171	chr21	34431477	Hypermethylated
cg21190228	chr2	240132341	Hypermethylated
cg06374918	chr1	229155870	Hypermethylated
cg17968322	chr9	5633525	Hypermethylated
cg17039883	chr17	3738422	Hypermethylated
cg03400695	chr8	142162581	Hypermethylated
cg05405476	chr5	94027887	Hypermethylated
cg03776905	chr6	86295699	Hypermethylated
cg07986469	chr10	129795002	Hypermethylated
cg04740245	chr6	40981241	Hypermethylated
cg09248399	chr16	81583088	Hypermethylated
cg05046020	chr1	158148522	Hypermethylated
cg08920032	chr15	99332003	Hypermethylated
cg04034093	chr14	88469179	Hypermethylated
cg09043230	chr16	71844101	Hypermethylated
cg08303418	chr2	136993320	Hypermethylated
cg04067940	chr17	3864216	Hypermethylated
cg05768065	chr3	71856139	Hypermethylated
cg26898932	chr17	28442479	Hypermethylated
cg11330406	chr20	1550118	Hypermethylated
cg00608926	chr1	52995549	Hypermethylated
cg21043289	chr7	135221010	Hypermethylated
cg22559570	chr5	10671346	Hypermethylated
cg24169001	chr1	151634696	Hypermethylated
cg17042723	chr2	171600959	Hypermethylated
cg24432919	chr9	124009671	Hypermethylated
cg17847724	chr20	8638882	Hypermethylated
cg02579959	chr15	100890962	Hypermethylated
cg02255986	chr6	43768085	Hypermethylated
cg15565591	chr13	78389705	Hypermethylated
cg26173962	chr1	101470323	Hypermethylated
cg13022244	chr14	55823702	Hypermethylated
cg17662883	chr4	8421358	Hypermethylated
cg06095753	chr13	39614546	Hypermethylated
cg04864877	chr2	208735199	Hypermethylated
cg17520907	chr13	31256333	Hypermethylated
cg19242228	chr20	19847900	Hypermethylated
cg14321334	chr2	210710593	Hypermethylated
cg06987098	chr6	138196027	Hypermethylated
cg02638724	chr10	52154699	Hypermethylated
cg05625314	chr4	70579592	Hypermethylated
cg13030383	chr18	24326954	Hypermethylated
cg18802998	chr3	172444422	Hypermethylated
cg09213710	chr9	107953894	Hypermethylated
cg16935319	chr8	29694294	Hypermethylated
cg00128590	chr9	101003020	Hypermethylated
cg23246961	chr16	57310798	Hypermethylated
cg23013854	chr3	122347634	Hypermethylated
cg09022294	chr12	72264346	Hypermethylated
cg25394179	chr12	8210809	Hypermethylated
cg21932814	chr3	122044171	Hypermethylated
cg17013363	chr3	12500814	Hypermethylated
cg11351630	chr15	67823881	Hypermethylated
cg20932630	chr4	113192452	Hypermethylated
cg07472373	chr10	50595180	Hypermethylated
cg22079412	chr12	90175155	Hypermethylated
cg11118092	chr3	112194527	Hypermethylated
cg21007972	chr6	140033094	Hypermethylated
cg08575222	chr8	125828297	Hypermethylated
cg05802929	chr3	129512520	Hypermethylated
cg22100356	chr1	59602397	Hypermethylated
cg02619037	chr6	88381390	Hypermethylated
cg14414154	chr21	27538020	Hypermethylated
cg12667294	chr2	223670480	Hypermethylated
cg09982570	chr15	31398888	Hypermethylated
cg27627524	chr8	131325624	Hypermethylated
cg05633290	chr8	130693475	Hypermethylated
cg21069139	chr1	115091975	Hypermethylated
cg21326122	chr10	70766009	Hypermethylated
cg25010677	chr17	21044488	Hypermethylated
cg03653366	chr13	32687860	Hypermethylated
cg15090227	chr12	25982339	Hypermethylated
cg12961175	chr4	13615142	Hypermethylated
cg27610334	chr15	43396450	Hypermethylated
cg14659184	chr15	89929469	Hypermethylated
cg22984723	chr22	29514071	Hypermethylated
cg23677897	chr10	3783002	Hypermethylated
cg02813355	chr12	116741779	Hypermethylated
cg00453717	chr11	74344628	Hypermethylated
cg05743750	chr11	34331547	Hypermethylated
cg13064571	chr8	67587052	Hypermethylated
cg21519887	chr8	82470371	Hypermethylated
cg12248682	chr6	106242434	Hypermethylated
cg04971406	chr2	102233706	Hypermethylated
cg24572609	chr1	245117204	Hypermethylated
cg14388315	chr11	114025222	Hypermethylated
cg24918667	chr19	55385661	Hypermethylated
cg02093418	chr9	126232852	Hypermethylated
cg11408006	chr7	151545125	Hypermethylated
cg24067911	chr6	16729609	Hypermethylated
cg04971811	chr7	38314190	Hypermethylated
cg08364062	chr19	47418810	Hypermethylated
cg11156416	chr22	40577551	Hypermethylated
cg15793246	chr12	64299397	Hypermethylated
cg12778204	chr8	102149990	Hypermethylated
cg10932934	chr5	174442188	Hypermethylated
cg24830503	chr1	160633066	Hypermethylated
cg15551201	chr5	67948404	Hypermethylated
cg21334129	chr2	37873900	Hypermethylated
cg02925233	chr17	20932606	Hypermethylated
cg02399831	chr3	112113160	Hypermethylated
cg02648589	chr13	114877259	Hypermethylated
cg07787407	chr19	44186168	Hypermethylated
cg21588982	chr19	568175	Hypermethylated
cg05177498	chr2	70682535	Hypermethylated
cg13273540	chr3	176850226	Hypermethylated
cg26707879	chr1	173119231	Hypermethylated
cg01276321	chr6	106989019	Hypermethylated
cg25859553	chr1	10519368	Hypermethylated
cg27611767	chr15	52201997	Hypermethylated
cg26872780	chr2	149478493	Hypermethylated
cg09646392	chr13	108921051	Hypermethylated
cg24032623	chr9	88708888	Hypermethylated
cg11158258	chr11	88153751	Hypermethylated
cg01058360	chr7	151442370	Hypermethylated
cg01776207	chr5	7879419	Hypermethylated
cg12244957	chr8	144536871	Hypermethylated
cg06967020	chr1	18001499	Hypermethylated
cg27545615	chr10	6249747	Hypermethylated
cg06987240	chr3	159726854	Hypermethylated
cg13980638	chr1	183249235	Hypermethylated
cg11892200	chr20	44572942	Hypermethylated
cg26181902	chr6	22366530	Hypermethylated
cg17431770	chr8	134915016	Hypermethylated
cg22489060	chr2	43705627	Hypermethylated
cg11118440	chr12	125249922	Hypermethylated
cg08668890	chr22	33022258	Hypermethylated
cg26959689	chr1	36949064	Hypermethylated
cg10826999	chr1	225862287	Hypermethylated
cg06295604	chr3	38143816	Hypermethylated
cg15240213	chr14	45646415	Hypermethylated
cg00774102	chr6	31590869	Hypermethylated
cg05647891	chr4	153346036	Hypermethylated
cg19023589	chr13	114182158	Hypermethylated
cg20109867	chr6	2818374	Hypermethylated
cg03720771	chr11	122080866	Hypermethylated
cg05461268	chr2	230266390	Hypermethylated
cg26823930	chr16	81582953	Hypermethylated
cg13895650	chr9	84228184	Hypermethylated
cg21861151	chr2	239478364	Hypermethylated
cg02181446	chr4	36130480	Hypermethylated
cg20576638	chr1	165640890	Hypermethylated
cg06693170	chr2	128528737	Hypermethylated
cg21534673	chr3	188802578	Hypermethylated
cg18044623	chr11	128435947	Hypermethylated
cg00160753	chr19	52483892	Hypermethylated
cg15156636	chr7	151617741	Hypermethylated
cg03313180	chr8	29396982	Hypermethylated
cg17151012	chr4	5040020	Hypermethylated
cg14703454	chr3	108065258	Hypermethylated
cg25025545	chr6	14136627	Hypermethylated
cg05406863	chr2	163089909	Hypermethylated
cg15510965	chr1	46505349	Hypermethylated
cg13672020	chr13	30681926	Hypermethylated
cg10795139	chr2	242069140	Hypermethylated
cg19243398	chr22	17955980	Hypermethylated
cg20874785	chr2	74612673	Hypermethylated
cg10604836	chr1	28718714	Hypermethylated
cg07346805	chr1	229118556	Hypermethylated
cg22479077	chr3	5133901	Hypermethylated
cg10447327	chr2	211339073	Hypermethylated
cg14086364	chr5	150678333	Hypermethylated
cg21278103	chr20	2928232	Hypermethylated
cg05697976	chr12	29376482	Hypermethylated
cg11357013	chr15	73588053	Hypermethylated
cg01374617	chr7	78215450	Hypermethylated
cg25028736	chr4	185556746	Hypermethylated
cg14061067	chr9	16413735	Hypermethylated
cg03450844	chr7	150416670	Hypermethylated
cg12595459	chr8	28527301	Hypermethylated
cg03969407	chr16	85946350	Hypermethylated
cg13408655	chr9	101820843	Hypermethylated
cg05206633	chr5	177913433	Hypermethylated
cg14266770	chr9	136721182	Hypermethylated
cg10495012	chr13	96176140	Hypermethylated
cg14093189	chr17	53751662	Hypermethylated
cg02664515	chr15	51850887	Hypermethylated
cg19015847	chr2	40447560	Hypermethylated
cg06739107	chr3	188399478	Hypermethylated
cg08112866	chr5	74635574	Hypermethylated
cg05093638	chr6	24687281	Hypermethylated
cg10881887	chr1	169580241	Hypermethylated
cg10812279	chr19	825045	Hypermethylated
cg16031179	chr6	125363360	Hypermethylated
cg02867990	chr2	240876535	Hypermethylated
cg18242593	chr17	74594037	Hypermethylated
cg25824530	chr2	102669075	Hypermethylated
cg12298464	chr20	32650872	Hypermethylated
cg17120616	chr10	30685416	Hypermethylated
cg00593148	chr5	67070149	Hypermethylated
cg05638842	chr6	16999918	Hypermethylated
cg06418013	chr2	24161953	Hypermethylated
cg04605308	chr12	132357368	Hypermethylated
cg01683158	chr11	3178058	Hypermethylated
cg25535666	chr2	201480218	Hypermethylated
cg12594803	chr3	196908929	Hypermethylated
cg14398724	chr6	13462405	Hypermethylated
cg18932987	chr19	39143849	Hypermethylated
cg07018856	chr18	25619215	Hypermethylated
cg04745883	chr7	149383324	Hypermethylated
cg03344102	chr19	825034	Hypermethylated
cg17007896	chr11	69261043	Hypermethylated
cg11703212	chr13	114271628	Hypermethylated
cg01155092	chr17	53810493	Hypermethylated
cg26343834	chr2	58335079	Hypermethylated
cg17313269	chr6	25965329	Hypermethylated
cg18501421	chr11	86336502	Hypermethylated
cg07853082	chr1	152010736	Hypermethylated
cg14962049	chr5	145166923	Hypermethylated
cg05183218	chr12	95200586	Hypermethylated
cg20574018	chr15	58971061	Hypermethylated
cg21592454	chr7	36639725	Hypermethylated
cg07579732	chr12	883339	Hypermethylated
cg27273234	chr17	73142874	Hypermethylated
cg26690937	chr8	125860126	Hypermethylated
cg09273908	chr15	91379740	Hypermethylated
cg13344434	chr6	35570572	Hypermethylated
cg02585938	chr14	59800394	Hypermethylated
cg04214817	chr12	50482012	Hypermethylated
cg01482418	chr1	225642130	Hypermethylated
cg00429622	chr19	3504944	Hypermethylated
cg05506665	chr1	234899374	Hypermethylated
cg09531498	chr22	27672056	Hypermethylated
cg18820942	chr11	70066468	Hypermethylated
cg15295132	chr7	116273733	Hypermethylated
cg04977602	chr5	35230727	Hypermethylated
cg26930596	chr1	2082314	Hypermethylated
cg03085538	chr15	81317492	Hypermethylated
cg09553839	chr10	74358777	Hypermethylated
cg00916652	chr3	197261030	Hypermethylated
cg17009294	chr2	145170416	Hypermethylated
cg05309451	chr15	78619983	Hypermethylated
cg24329397	chr14	103781769	Hypermethylated
cg16151423	chr14	91504952	Hypermethylated
cg18671743	chr11	72673324	Hypermethylated
cg10363550	chr2	145170400	Hypermethylated
cg07338544	chr12	12599811	Hypermethylated
cg15747993	chr12	16503551	Hypermethylated
cg06549901	chr16	55851315	Hypermethylated
cg23244858	chr17	57344132	Hypermethylated
cg04692873	chr3	194885894	Hypermethylated
cg19127726	chr2	32605837	Hypermethylated
cg11914285	chr11	46487447	Hypermethylated
cg02722183	chr22	26871185	Hypermethylated
cg25479497	chr4	2665186	Hypermethylated
cg04973736	chr16	56443294	Hypermethylated
cg03005293	chr1	151805240	Hypermethylated
cg06437891	chr19	35466895	Hypermethylated
cg05165263	chr4	185317226	Hypermethylated
cg22486242	chr6	5122547	Hypermethylated
cg17178546	chr17	62408906	Hypermethylated
cg13612623	chr17	28679113	Hypermethylated
cg25752975	chr1	41372925	Hypermethylated
cg04813175	chr9	7977012	Hypermethylated
cg12747277	chr19	33754365	Hypermethylated
cg00680285	chr2	176326853	Hypermethylated
cg24639189	chr16	23550038	Hypermethylated
cg18568335	chr14	105792504	Hypermethylated
cg06824443	chr2	9255592	Hypermethylated
cg04353863	chr8	125557454	Hypermethylated
cg08003251	chr6	137469990	Hypermethylated
cg09467433	chr3	171283605	Hypermethylated
cg26128417	chr3	127489766	Hypermethylated
cg09585466	chr7	48127198	Hypermethylated
cg08480168	chr15	41036514	Hypermethylated
cg08470588	chr6	14758732	Hypermethylated
cg09245350	chr6	140019940	Hypermethylated
cg13078880	chr9	79207755	Hypermethylated
cg14345154	chr14	89299301	Hypermethylated
cg16163847	chr13	52165355	Hypermethylated
cg01316909	chr8	101315525	Hypermethylated
cg10355022	chr5	90442216	Hypermethylated
cg10045861	chr7	43821685	Hypermethylated
cg25735517	chr19	41337860	Hypermethylated
cg27114796	chr7	23489751	Hypermethylated
cg14207267	chr12	113655840	Hypermethylated
cg21893461	chr19	4541426	Hypermethylated
cg05606516	chr2	218550078	Hypermethylated
cg22127309	chr6	111907042	Hypermethylated
cg06706156	chr1	230183250	Hypermethylated
cg08658350	chr11	128366821	Hypermethylated
cg09278322	chr2	163199398	Hypermethylated
cg13904419	chr14	103769539	Hypermethylated
cg11187204	chr17	36480525	Hypermethylated
cg17591816	chr1	172239091	Hypermethylated
cg23091723	chr1	35920053	Hypermethylated
cg21556598	chr5	149702924	Hypermethylated
cg07328569	chr1	61524437	Hypermethylated
cg25325699	chr4	140812197	Hypermethylated
cg06160395	chr2	158951467	Hypermethylated
cg11345960	chr21	15919950	Hypermethylated
cg26434370	chr16	10909360	Hypermethylated
cg20623690	chr1	116520316	Hypermethylated
cg15568069	chr8	80706014	Hypermethylated
cg14782541	chr7	24826027	Hypermethylated
cg25172578	chr15	38917321	Hypermethylated
cg03746834	chr8	28196925	Hypermethylated
cg20222562	chr6	113993994	Hypermethylated
cg16950503	chr2	182743535	Hypermethylated
cg17676191	chr18	61405159	Hypermethylated
cg15586392	chr8	142238690	Hypermethylated
cg07952576	chr3	152215570	Hypermethylated
cg07586235	chr1	200385218	Hypermethylated
cg08797864	chr3	185531257	Hypermethylated
cg27506975	chr1	180023243	Hypermethylated
cg16108430	chr14	22681177	Hypermethylated
cg06578434	chr19	1155224	Hypermethylated
cg01059398	chr3	172235807	Hypermethylated
cg19793839	chr20	35110293	Hypermethylated
cg07033722	chr1	40539031	Hypermethylated
cg02205401	chr4	83803758	Hypermethylated
cg02666784	chr2	46666216	Hypermethylated
cg19040195	chr2	60687131	Hypermethylated
cg18437323	chr18	74873641	Hypermethylated
cg18797673	chr8	104039560	Hypermethylated
cg22797479	chr22	23164263	Hypermethylated
cg03391567	chr12	121725124	Hypermethylated
cg22345419	chr10	82251783	Hypermethylated
cg15466952	chr1	65889854	Hypermethylated
cg14240440	chr8	62570020	Hypermethylated
cg08599366	chr7	37706334	Hypermethylated
cg25480437	chr1	159722027	Hypermethylated
cg06340843	chr16	24284734	Hypermethylated
cg02106569	chr12	121677521	Hypermethylated
cg22061818	chr9	115258066	Hypermethylated
cg24012880	chr11	44880909	Hypermethylated
cg17407476	chr2	55320702	Hypermethylated
cg04118119	chr13	47371986	Hypermethylated
cg18187326	chr10	120873427	Hypermethylated
cg11902329	chr2	228253635	Hypermethylated
cg16300565	chr5	32388664	Hypermethylated
cg14637125	chr12	64646545	Hypermethylated
cg12142665	chr3	46055395	Hypermethylated
cg26892222	chr1	38316405	Hypermethylated
cg11426774	chr17	21122429	Hypermethylated
cg05947033	chr7	30041685	Hypermethylated
cg25081651	chr20	33932132	Hypermethylated
cg20427171	chr8	144701004	Hypermethylated
cg13928613	chr12	27614990	Hypermethylated
cg06881914	chr11	59951662	Hypermethylated
cg15230710	chr4	74596897	Hypermethylated
cg04675844	chr8	42377476	Hypermethylated
cg21585477	chr3	71592500	Hypermethylated
cg10769093	chr19	32854503	Hypermethylated
cg23247275	chr8	28234387	Hypermethylated
cg24257831	chr8	121805542	Hypermethylated
cg15226786	chr3	71592296	Hypermethylated
cg07088636	chr2	237614104	Hypermethylated
cg18578954	chr6	28887246	Hypermethylated
cg14020392	chr7	116261833	Hypermethylated
cg01763719	chr2	239463773	Hypermethylated
cg21821767	chr17	9769169	Hypermethylated
cg13901842	chr2	38964762	Hypermethylated
cg06188045	chr11	10626009	Hypermethylated
cg27405812	chr17	80180986	Hypermethylated
cg14397918	chr9	72078828	Hypermethylated
cg07671185	chr8	61496551	Hypermethylated
cg02191078	chr6	3166120	Hypermethylated
cg11909142	chr20	18491544	Hypermethylated
cg18503912	chr19	35630278	Hypermethylated
cg03715078	chr22	36659611	Hypermethylated
cg00823094	chr2	60771363	Hypermethylated
cg10408283	chr1	11990754	Hypermethylated
cg09599209	chr3	97636817	Hypermethylated
cg08935782	chr1	85379434	Hypermethylated
cg00224686	chr8	74754284	Hypermethylated
cg12449916	chr2	207847810	Hypermethylated
cg26655028	chr4	40564370	Hypermethylated
cg09374015	chr3	171092745	Hypermethylated
cg26006714	chr10	73989550	Hypermethylated
cg08356350	chr2	166945285	Hypermethylated
cg03164659	chr2	242901292	Hypermethylated
cg08388413	chr2	225751033	Hypermethylated
cg01766396	chr2	198436482	Hypermethylated
cg15155922	chr21	37501938	Hypermethylated
cg13814657	chr1	110416137	Hypermethylated
cg22511970	chr2	207847520	Hypermethylated
cg22535089	chr13	114184461	Hypermethylated
cg10739592	chr8	129962330	Hypermethylated
cg25910699	chr8	128048284	Hypermethylated
cg08175413	chr5	96294186	Hypermethylated
cg10947348	chr5	161716488	Hypermethylated
cg05755408	chr8	27157514	Hypermethylated
cg15599292	chr8	61465952	Hypermethylated
cg21780711	chr5	122765475	Hypermethylated
cg01591037	chr12	15134480	Hypermethylated
cg26314853	chr14	93599872	Hypermethylated
cg12529561	chr3	188535875	Hypermethylated
cg08368934	chr16	57701454	Hypermethylated
cg20701745	chr7	36773181	Hypermethylated
cg11704261	chr7	127790801	Hypermethylated
cg24834394	chr12	12620788	Hypermethylated
cg14290491	chr4	112723557	Hypermethylated
cg14115807	chr9	77575608	Hypermethylated
cg20375030	chr6	138050129	Hypermethylated
cg00385640	chr8	124890679	Hypermethylated
cg26478331	chr12	78412861	Hypermethylated
cg22695480	chr3	30820619	Hypermethylated
cg00711252	chr22	29108526	Hypermethylated
cg15610437	chr19	827820	Hypermethylated
cg25322146	chr7	72277650	Hypermethylated
cg06571187	chr1	209878122	Hypermethylated
cg04061618	chr8	117877302	Hypermethylated
cg21892720	chr19	54877826	Hypermethylated
cg11870843	chr15	39475682	Hypermethylated
cg13934652	chr22	22431531	Hypermethylated
cg23381867	chr2	46622123	Hypermethylated
cg16367435	chr3	48408122	Hypermethylated
cg01239499	chr7	30210586	Hypermethylated
cg24101176	chr15	70632080	Hypermethylated
cg14516183	chr3	122928185	Hypermethylated
cg15627886	chr17	34383678	Hypermethylated
cg05865912	chr8	27437963	Hypermethylated
cg10442325	chr2	48401949	Hypermethylated
cg09501509	chr6	89745355	Hypermethylated
cg00266128	chr7	139445705	Hypermethylated
cg13072055	chr18	60648731	Hypermethylated
cg06134744	chr13	77964625	Hypermethylated
cg09794343	chr16	11461388	Hypermethylated
cg16125725	chr15	70101301	Hypermethylated
cg25769469	chr5	71643840	Hypermethylated
cg06897127	chr9	80893594	Hypermethylated
cg19564590	chr1	8557498	Hypermethylated
cg21958120	chr6	136901053	Hypermethylated
cg03116466	chr7	2116511	Hypermethylated
cg19502359	chr11	72912440	Hypermethylated
cg05696274	chr13	24854060	Hypermethylated
cg16333321	chr4	185924140	Hypermethylated
cg15556816	chr6	43885476	Hypermethylated
cg16571794	chr4	7648626	Hypermethylated
cg19161694	chr2	69573077	Hypermethylated
cg25409929	chr10	91106568	Hypermethylated
cg03211711	chr2	32491048	Hypermethylated
cg21215020	chr15	70819406	Hypermethylated
cg05285473	chr3	11229519	Hypermethylated
cg26144749	chr20	42568263	Hypermethylated
cg06263351	chr5	148424204	Hypermethylated
cg15872437	chr3	37804281	Hypermethylated
cg06465011	chr16	84860870	Hypermethylated
cg09730359	chr16	48592510	Hypermethylated
cg26521143	chr12	6402008	Hypermethylated
cg04044935	chr3	16469031	Hypermethylated
cg16391801	chr3	135794792	Hypermethylated
cg03669364	chr18	43209219	Hypermethylated
cg11474748	chr13	40924733	Hypermethylated
cg17251968	chr16	89300740	Hypermethylated
cg24621453	chr1	9338382	Hypermethylated
cg05684154	chr20	48582590	Hypermethylated
cg09678315	chr1	115875991	Hypermethylated
cg08701832	chr9	101544641	Hypermethylated
cg01566692	chr16	18933345	Hypermethylated
cg00883212	chr2	173795200	Hypermethylated
cg23777387	chr20	2065564	Hypermethylated
cg18634760	chr13	46679241	Hypermethylated
cg01398143	chr1	205675960	Hypermethylated
cg18550212	chr11	63435427	Hypermethylated
cg21553447	chr16	81642621	Hypermethylated
cg22455944	chr15	63050720	Hypermethylated
cg05345476	chr4	151925529	Hypermethylated
cg25056837	chr12	118489271	Hypermethylated
cg04502822	chr1	212422785	Hypermethylated
cg00879685	chr5	59284492	Hypermethylated
cg05254327	chr12	112186378	Hypermethylated
cg11313202	chr2	100107671	Hypermethylated
cg15026609	chr14	103828234	Hypermethylated
cg19166969	chr14	58905591	Hypermethylated
cg05165907	chr6	140007644	Hypermethylated
cg17008497	chr2	173916483	Hypermethylated
cg16297769	chr5	169741778	Hypermethylated
cg21887489	chr6	114402447	Hypermethylated
cg01459845	chr3	69255720	Hypermethylated
cg23505281	chr3	15257891	Hypermethylated
cg01473948	chr6	148823784	Hypermethylated
cg08773226	chr6	135061397	Hypermethylated
cg21792432	chr7	124538659	Hypermethylated
cg20164557	chr4	184916765	Hypermethylated
cg06518235	chr12	41680440	Hypermethylated
cg20749424	chr17	79124324	Hypermethylated
cg21010928	chr11	44659064	Hypermethylated
cg08986575	chr5	173235444	Hypermethylated
cg07481273	chr14	93653026	Hypermethylated
cg16354404	chr11	94280120	Hypermethylated
cg05867620	chr5	158654654	Hypermethylated
cg25119497	chr1	236150645	Hypermethylated
cg11031774	chr12	47606374	Hypermethylated
cg27037400	chr8	48420052	Hypermethylated
cg18159943	chr17	74100276	Hypermethylated
cg27623978	chr16	72968802	Hypermethylated
cg25474641	chr2	174221704	Hypermethylated
cg14080592	chr15	70434017	Hypermethylated
cg19716687	chr15	70027667	Hypermethylated
cg08924893	chr1	212357382	Hypermethylated
cg12599598	chr4	185923886	Hypermethylated
cg26622285	chr8	119091726	Hypermethylated
cg23595144	chr19	825051	Hypermethylated
cg10954073	chr7	43776312	Hypermethylated
cg11922563	chr5	75016954	Hypermethylated
cg27159720	chr9	7971611	Hypermethylated
cg08417022	chr21	44056956	Hypermethylated
cg27304476	chr1	147750011	Hypermethylated
cg04085984	chr9	133723125	Hypermethylated
cg05167074	chr19	41091694	Hypermethylated
cg14494199	chr14	102818025	Hypermethylated
cg12657464	chr3	47125633	Hypermethylated
cg15544177	chr12	124070296	Hypermethylated
cg21866431	chr1	146476635	Hypermethylated
cg23244545	chr18	25621543	Hypermethylated
cg04495279	chr4	166209670	Hypermethylated
cg24674925	chr1	153337976	Hypermethylated
cg17433678	chr10	3135763	Hypermethylated
cg12874661	chr8	23376449	Hypermethylated
cg26300121	chr2	188451349	Hypermethylated
cg16420101	chr20	1515322	Hypermethylated
cg02187259	chr2	16804451	Hypermethylated
cg27072395	chr12	117959878	Hypermethylated
cg08557669	chr11	63626185	Hypermethylated
cg10834070	chr3	17426678	Hypermethylated
cg21735068	chr8	97975466	Hypermethylated
cg20238261	chr2	26679702	Hypermethylated
cg17435831	chr1	2082521	Hypermethylated
cg16196740	chr14	81778389	Hypermethylated
cg03219996	chr12	19411164	Hypermethylated
cg18411994	chr14	59824954	Hypermethylated
cg11938718	chr2	10526452	Hypermethylated
cg13338124	chr4	74710336	Hypermethylated
cg04097923	chr17	76291007	Hypermethylated
cg20970152	chr1	186970759	Hypermethylated
cg05372753	chr6	11804634	Hypermethylated
cg06052655	chr6	114016877	Hypermethylated
cg09727050	chr2	152214176	Hypermethylated
cg18798412	chr6	143117966	Hypermethylated
cg04052546	chr2	136781305	Hypermethylated
cg06721294	chr10	65588933	Hypermethylated
cg22626169	chr6	6890950	Hypermethylated
cg02398240	chr2	128256333	Hypermethylated
cg20084702	chr20	36330359	Hypermethylated
cg02694058	chr8	19540253	Hypermethylated
cg13171679	chr8	41258633	Hypermethylated
cg03016083	chr4	57956429	Hypermethylated
cg06043346	chr3	186048658	Hypermethylated
cg07422843	chr17	27264559	Hypermethylated
cg15000124	chr7	75977272	Hypermethylated
cg18321881	chr7	33012039	Hypermethylated
cg02358076	chr20	5012156	Hypermethylated
cg05071334	chr8	86195486	Hypermethylated
cg03366145	chr11	10634567	Hypermethylated
cg01023672	chr12	47477222	Hypermethylated
cg22821674	chr3	71597524	Hypermethylated
cg07409200	chr13	43354673	Hypermethylated
cg24681175	chr8	79109898	Hypermethylated
cg09341374	chr8	118526265	Hypermethylated
cg14716166	chr15	41548857	Hypermethylated
cg23965049	chr2	207993749	Hypermethylated
cg25310490	chr1	236109874	Hypermethylated
cg22795978	chr14	73934202	Hypermethylated
cg23907051	chr2	101730304	Hypermethylated
cg09944942	chr8	130284641	Hypermethylated
cg09093275	chr7	51392377	Hypermethylated
cg09953946	chr7	47554570	Hypermethylated
cg20969424	chr5	73690901	Hypermethylated
cg16441068	chr14	103112065	Hypermethylated
cg20088174	chr16	2843802	Hypermethylated
cg20768919	chr8	96248247	Hypermethylated
cg18422750	chr4	157810186	Hypermethylated
cg20904977	chr9	34185914	Hypermethylated
cg10933959	chr15	100890906	Hypermethylated
cg03654330	chr1	231185249	Hypermethylated
cg12602909	chr3	4512308	Hypermethylated
cg15574823	chr17	442459	Hypermethylated
cg03320508	chr3	127043899	Hypermethylated
cg01188078	chr19	42344664	Hypermethylated
cg04940329	chr17	39093053	Hypermethylated
cg17709911	chr3	171853629	Hypermethylated
cg21088438	chr14	70264868	Hypermethylated
cg02688118	chr13	114918455	Hypermethylated
cg05490745	chr4	40814570	Hypermethylated
cg14059024	chr17	8316529	Hypermethylated
cg07686393	chr17	8323435	Hypermethylated
cg17352215	chr15	90698454	Hypermethylated
cg10702418	chr7	157090030	Hypermethylated
cg08835163	chr20	34475553	Hypermethylated
cg11389756	chr6	28875353	Hypermethylated
cg10575075	chr10	31288633	Hypermethylated
cg01699998	chr2	65015062	Hypermethylated
cg01477971	chr2	103405950	Hypermethylated
cg03388409	chr1	224014119	Hypermethylated
cg24235138	chr1	232558847	Hypermethylated
cg18327534	chr1	234694293	Hypermethylated
cg20355084	chr18	9774694	Hypermethylated
cg23297742	chr2	182005377	Hypermethylated
cg17212314	chr15	35312743	Hypermethylated
cg11608958	chr2	207836768	Hypermethylated
cg18854872	chr2	198292150	Hypermethylated
cg24799894	chr15	49785385	Hypermethylated
cg08870098	chr3	132123312	Hypermethylated
cg12807764	chr5	146864668	Hypermethylated
cg02302574	chr13	29280139	Hypermethylated
cg13927463	chr10	7529721	Hypermethylated
cg20043649	chr2	47537238	Hypermethylated
cg12244594	chr8	37650962	Hypermethylated
cg03533881	chr7	6489711	Hypermethylated
cg04887682	chr17	56345256	Hypermethylated
cg02248605	chr10	28377165	Hypermethylated
cg04977784	chr5	53972540	Hypermethylated
cg06859749	chr11	111859625	Hypermethylated
cg04748721	chr2	160418963	Hypermethylated
cg14573371	chr6	106664529	Hypermethylated
cg27494843	chr11	34663227	Hypermethylated
cg04253214	chr1	78942098	Hypermethylated
cg27260684	chr16	85063741	Hypermethylated
cg21627955	chr13	46952838	Hypermethylated
cg15243027	chr2	32784468	Hypermethylated
cg12319350	chr1	182764124	Hypermethylated
cg13999433	chr9	117156882	Hypermethylated
cg07687273	chr2	208004403	Hypermethylated
cg00320217	chr2	198307719	Hypermethylated
cg24965450	chr2	7578494	Hypermethylated
cg11884080	chr4	121625219	Hypermethylated
cg11047885	chr4	40557452	Hypermethylated
cg13057273	chr14	71358413	Hypermethylated
cg07617633	chr1	6813524	Hypermethylated
cg10079707	chr12	98840954	Hypermethylated
cg12897439	chr5	53859377	Hypermethylated
cg08015107	chr11	8618949	Hypermethylated
cg27008106	chr11	92818606	Hypermethylated
cg15258682	chr8	41448140	Hypermethylated
cg21893651	chr6	30001367	Hypermethylated
cg15163119	chr9	3434639	Hypermethylated
cg21368996	chr2	201593510	Hypermethylated
cg00101629	chr1	15068965	Hypermethylated
cg16242615	chr19	4059987	Hypermethylated
cg08148074	chr4	143880506	Hypermethylated
cg07021587	chr2	112376720	Hypermethylated
cg04645556	chr20	8638979	Hypermethylated
cg24496021	chr11	72662460	Hypermethylated
cg13634839	chr6	41254817	Hypermethylated
cg08412044	chr13	110055567	Hypermethylated
cg06885823	chr5	82675004	Hypermethylated
cg19168934	chr2	231299879	Hypermethylated
cg07668606	chr2	57671682	Hypermethylated
cg09134726	chr19	841081	Hypermethylated
cg21326139	chr4	1294782	Hypermethylated
cg04489053	chr12	110783141	Hypermethylated
cg22451067	chr10	114816210	Hypermethylated
cg21826258	chr15	31293712	Hypermethylated
cg19093019	chr22	39348557	Hypermethylated
cg13661827	chr9	111885601	Hypermethylated
cg05359652	chr1	200112637	Hypermethylated
cg12650721	chr3	177169007	Hypermethylated
cg10784983	chr11	43709196	Hypermethylated
cg00924460	chr11	32175111	Hypermethylated
cg13074203	chr8	121798363	Hypermethylated
cg01469583	chr2	113380343	Hypermethylated
cg20153965	chr16	55791112	Hypermethylated
cg12196294	chr3	129575052	Hypermethylated
cg19309138	chr6	75316472	Hypermethylated
cg19912737	chr13	81043669	Hypermethylated
cg20420774	chr7	141574799	Hypermethylated
cg09599062	chr3	141995700	Hypermethylated
cg26950588	chr9	71166378	Hypermethylated
cg24723615	chr7	12751961	Hypermethylated
cg05488465	chr11	75482822	Hypermethylated
cg00733767	chr2	106757573	Hypermethylated
cg12157125	chr2	109189745	Hypermethylated
cg04139049	chr7	134854287	Hypermethylated
cg18270446	chr12	12602873	Hypermethylated
cg17925976	chr9	107969332	Hypermethylated
cg01905905	chr1	59799398	Hypermethylated
cg00711505	chr3	124798064	Hypermethylated
cg05066250	chr9	79225084	Hypermethylated
cg08844422	chr8	11743731	Hypermethylated
cg27663936	chr11	60162622	Hypermethylated
cg22629727	chr4	147030198	Hypermethylated
cg10161434	chr9	34325811	Hypermethylated
cg21932542	chr7	4850344	Hypermethylated
cg00776942	chr15	80302954	Hypermethylated
cg18138635	chr8	67699884	Hypermethylated
cg14543795	chr20	20575321	Hypermethylated
cg18354633	chr6	109755893	Hypermethylated
cg06397009	chr3	53305430	Hypermethylated
cg02160684	chr8	126448032	Hypermethylated
cg10381771	chr10	97515397	Hypermethylated
cg03974400	chr2	159374783	Hypermethylated
cg18637746	chr2	225435123	Hypermethylated
cg04831327	chr12	114299075	Hypermethylated
cg22257514	chr6	82672141	Hypermethylated
cg14290576	chr9	94181611	Hypermethylated
cg23405554	chr2	30408200	Hypermethylated
cg04628648	chr12	26676778	Hypermethylated
cg16131203	chr11	129800291	Hypermethylated
cg20090759	chr21	15964264	Hypermethylated
cg24255970	chr19	50347473	Hypermethylated
cg11484571	chr12	22630406	Hypermethylated
cg05461187	chr18	725884	Hypermethylated
cg00720159	chr2	65431863	Hypermethylated
cg06219576	chr8	121094883	Hypermethylated
cg12137458	chr11	78539808	Hypermethylated
cg16279861	chr11	128531311	Hypermethylated
cg08982816	chr5	77202791	Hypermethylated
cg04801753	chr10	22516204	Hypermethylated
cg01574390	chr16	21623650	Hypermethylated
cg08592979	chr4	753937	Hypermethylated
cg06947431	chr1	21231683	Hypermethylated
cg23393544	chr11	14561829	Hypermethylated
cg23917909	chr6	11497565	Hypermethylated
cg02862467	chr1	19407896	Hypermethylated
cg01950511	chr2	239289050	Hypermethylated
cg12146213	chr7	42942401	Hypermethylated
cg09762808	chr4	144152054	Hypermethylated
cg08425576	chr13	52423414	Hypermethylated
cg15248035	chr9	36169948	Hypermethylated
cg04204465	chr9	33868558	Hypermethylated
cg14045860	chr11	35158282	Hypermethylated
cg22401679	chr1	95080046	Hypermethylated
cg11196702	chr7	151503607	Hypermethylated
cg12394340	chr17	74593507	Hypermethylated
cg17489635	chr7	38714214	Hypermethylated
cg24292741	chr19	6077493	Hypermethylated
cg10188795	chr10	52158243	Hypermethylated
cg10907896	chr2	239343798	Hypermethylated
cg27407935	chr17	17723234	Hypermethylated
cg18217480	chr17	67497777	Hypermethylated
cg18415791	chr11	3178023	Hypermethylated
cg00646216	chr16	73210821	Hypermethylated
cg08862479	chr5	177889944	Hypermethylated
cg20661985	chr20	24969841	Hypermethylated
cg19785826	chr12	106621387	Hypermethylated
cg19286414	chr16	31057277	Hypermethylated
cg27074168	chr10	75827626	Hypermethylated
cg08909938	chr12	721072	Hypermethylated
cg11462267	chr9	85155276	Hypermethylated
cg06749828	chr9	75761225	Hypermethylated
cg15107575	chr8	134151331	Hypermethylated
cg25349738	chr20	5876567	Hypermethylated
cg05655915	chr17	80415419	Hypermethylated
cg04940991	chr14	81851392	Hypermethylated
cg04926108	chr1	40393298	Hypermethylated
cg13318817	chr2	121955115	Hypermethylated
cg16720996	chr6	5230371	Hypermethylated
cg04249873	chr16	11400402	Hypermethylated
cg07423667	chr2	242394665	Hypermethylated
cg14209922	chr2	65171038	Hypermethylated
cg16211873	chr5	60316439	Hypermethylated
cg02853638	chr3	57098588	Hypermethylated
cg20922701	chr18	11978318	Hypermethylated
cg23052210	chr16	84233489	Hypermethylated
cg06100973	chr19	852113	Hypermethylated
cg16727158	chr5	157425362	Hypermethylated
cg07114727	chr10	89864141	Hypermethylated
cg14000730	chr3	171529076	Hypermethylated
cg12331769	chr5	173285609	Hypermethylated
cg25813359	chr12	93767087	Hypermethylated
cg02102922	chr8	29693268	Hypermethylated
cg12299361	chr1	53796768	Hypermethylated
cg15842544	chr10	99095889	Hypermethylated
cg04579291	chr8	23397997	Hypermethylated
cg08041736	chr5	173230169	Hypermethylated
cg16919348	chr22	43391617	Hypermethylated
cg01355141	chr2	216943711	Hypermethylated
cg07734159	chr10	75772917	Hypermethylated
cg24984452	chr1	95261185	Hypermethylated
cg07433407	chr1	154370817	Hypermethylated
cg12019801	chr18	74114707	Hypermethylated
cg21598343	chr13	114261985	Hypermethylated
cg04063756	chr16	20892997	Hypermethylated
cg08866079	chr5	53922504	Hypermethylated
cg01440888	chr16	54169983	Hypermethylated
cg23956760	chr19	19178707	Hypermethylated
cg02116383	chr4	99708372	Hypermethylated
cg07219453	chr15	94643024	Hypermethylated
cg23835405	chr11	33194624	Hypermethylated
cg14352601	chr7	139555905	Hypermethylated
cg15556213	chr3	112095925	Hypermethylated
cg19930657	chr3	171529609	Hypermethylated
cg01057573	chr5	118683889	Hypermethylated
cg21078344	chr19	4968161	Hypermethylated
cg14082278	chr3	169866909	Hypermethylated
cg06614199	chr6	6201564	Hypermethylated
cg04750562	chr9	4306402	Hypermethylated
cg22898055	chr7	75581160	Hypermethylated
cg05104574	chr8	123629858	Hypermethylated
cg16639568	chr9	124084496	Hypermethylated
cg14097859	chr4	140813005	Hypermethylated
cg24915409	chr4	78794449	Hypermethylated
cg03454480	chr10	11879645	Hypermethylated
cg10148702	chr6	144076557	Hypermethylated
cg25627263	chr11	3177728	Hypermethylated
cg15528292	chr9	124009783	Hypermethylated
cg13176235	chr14	91163189	Hypermethylated
cg23332713	chr1	19407877	Hypermethylated
cg09669125	chr5	149318702	Hypermethylated
cg27290532	chr13	37662927	Hypermethylated
cg11557901	chr9	128022357	Hypermethylated
cg02266621	chr8	130696071	Hypermethylated
cg19336573	chr5	82696330	Hypermethylated
cg20642178	chr1	179895326	Hypermethylated
cg25200296	chr17	6830902	Hypermethylated
cg10756982	chr9	36598002	Hypermethylated
cg12906062	chr13	105462161	Hypermethylated
cg23381058	chr7	127888051	Hypermethylated
cg07048326	chr11	60162706	Hypermethylated
cg19673549	chr5	54916620	Hypermethylated
cg10217365	chr19	12890522	Hypermethylated
cg07099969	chr9	79259329	Hypermethylated
cg19609580	chr22	22139149	Hypermethylated
cg06005892	chr11	3177621	Hypermethylated
cg12343144	chr5	82670598	Hypermethylated
cg03151905	chr3	4790789	Hypermethylated
cg13837146	chr9	111548748	Hypermethylated
cg09661417	chr12	114298933	Hypermethylated
cg03665151	chr2	17939459	Hypermethylated
cg13603332	chr9	108053808	Hypermethylated
cg09578379	chr1	210547955	Hypermethylated
cg20513777	chr2	238533298	Hypermethylated
cg03689552	chr16	3292970	Hypermethylated
cg03577479	chr5	72131019	Hypermethylated
cg20311471	chr15	52711231	Hypermethylated
cg18446110	chr5	138714653	Hypermethylated
cg03838931	chr17	78748232	Hypermethylated
cg10068852	chr2	37699352	Hypermethylated
cg08617945	chr4	46978002	Hypermethylated
cg25496462	chr15	76258484	Hypermethylated
cg03573795	chr13	24844203	Hypermethylated
cg23246292	chr11	59826200	Hypermethylated
cg18553213	chr17	4065330	Hypermethylated
cg06881965	chr14	69600006	Hypermethylated
cg04195852	chr1	22867028	Hypermethylated
cg14642479	chr20	50211162	Hypermethylated
cg17419815	chr12	27234923	Hypermethylated
cg07737773	chr2	113305096	Hypermethylated
cg11098259	chr15	58430390	Hypermethylated
cg12247014	chr2	101757651	Hypermethylated
cg10501067	chr15	51652444	Hypermethylated
cg03062818	chr9	90020749	Hypermethylated
cg00305108	chr3	14203918	Hypermethylated
cg27346686	chr1	116460864	Hypermethylated
cg22437405	chr1	38000169	Hypermethylated
cg11427511	chr2	11433356	Hypermethylated
cg23696618	chr18	61583698	Hypermethylated
cg02084114	chr7	99235128	Hypermethylated
cg17717993	chr18	61598270	Hypermethylated
cg25437886	chr3	45677345	Hypermethylated
cg16338042	chr1	153361445	Hypermethylated
cg23361127	chr5	73939282	Hypermethylated
cg00471371	chr18	74114727	Hypermethylated
cg11492019	chr15	91305448	Hypermethylated
cg25384702	chr12	78398589	Hypermethylated
cg05845977	chr10	3634842	Hypermethylated
cg15458313	chr6	24490220	Hypermethylated
cg03601962	chr2	75102262	Hypermethylated
cg17457254	chr14	90599792	Hypermethylated
cg02992228	chr17	41844415	Hypermethylated
cg16814392	chr13	110040000	Hypermethylated
cg24420366	chr10	3938540	Hypermethylated
cg08287940	chr2	160491978	Hypermethylated
cg24121905	chr6	2794678	Hypermethylated
cg01095594	chr2	47526942	Hypermethylated
cg20444831	chr5	141769578	Hypermethylated
cg19826663	chr18	24269573	Hypermethylated
cg00764771	chr7	150086033	Hypermethylated
cg01105019	chr12	18837146	Hypermethylated
cg26548834	chr7	4752950	Hypermethylated
cg13156795	chr21	34075190	Hypermethylated
cg05314350	chr6	28874701	Hypermethylated
cg16798878	chr14	25046266	Hypermethylated
cg16660547	chr10	114574151	Hypermethylated
cg18325315	chr7	73897229	Hypermethylated
cg27360869	chr8	38024480	Hypermethylated
cg21787473	chr3	194892020	Hypermethylated
cg02911574	chr2	24705665	Hypermethylated
cg26877303	chr17	3738967	Hypermethylated
cg21127597	chr11	118109649	Hypermethylated
cg13142359	chr9	110310927	Hypermethylated
cg16061885	chr3	101556883	Hypermethylated
cg19772215	chr11	6638695	Hypermethylated
cg08017142	chr2	136862705	Hypermethylated
cg19930715	chr5	169302406	Hypermethylated
cg04583111	chr19	56649660	Hypermethylated
cg19258953	chr21	15892472	Hypermethylated
cg21580043	chr17	17929069	Hypermethylated
cg24169768	chr10	45422908	Hypermethylated
cg09433064	chr1	2082527	Hypermethylated
cg22311446	chr11	3660883	Hypermethylated
cg25448856	chr12	93172874	Hypermethylated
cg26776547	chr1	120327344	Hypermethylated
cg15013199	chr5	138848434	Hypermethylated
cg04636584	chr1	159805831	Hypermethylated
cg10470429	chr9	79779033	Hypermethylated
cg22833612	chr2	9487885	Hypermethylated
cg15135194	chr6	133070523	Hypermethylated
cg17691447	chr6	106570978	Hypermethylated
cg20223784	chr3	30655064	Hypermethylated
cg25844590	chr11	7621555	Hypermethylated
cg08514846	chr7	12761953	Hypermethylated
cg07206927	chr14	63842191	Hypermethylated
cg05112220	chr1	209878096	Hypermethylated
cg02731880	chr15	64405203	Hypermethylated
cg13779854	chr3	127496918	Hypermethylated
cg02335176	chr3	169867098	Hypermethylated
cg02660182	chr9	123253726	Hypermethylated
cg16041412	chr19	2460036	Hypermethylated
cg18499684	chr5	17186039	Hypermethylated
cg15033199	chr5	36686236	Hypermethylated
cg04851465	chr1	212408608	Hypermethylated
cg25392168	chr1	204140955	Hypermethylated
cg13422921	chr9	37788647	Hypermethylated
cg13650156	chr7	99970501	Hypermethylated
cg22636457	chr22	42826933	Hypermethylated
cg04737991	chr12	105050767	Hypermethylated
cg15358019	chr6	152136220	Hypermethylated
cg26019173	chr11	62584816	Hypermethylated
cg00873453	chr1	182422915	Hypermethylated
cg12853426	chr13	34304885	Hypermethylated
cg14559744	chr11	3189107	Hypermethylated
cg22687718	chr16	27275625	Hypermethylated
cg20423756	chr19	47805661	Hypermethylated
cg27352433	chr6	90031401	Hypermethylated
cg13099585	chr6	143903449	Hypermethylated
cg22830551	chr10	6808254	Hypermethylated
cg12323063	chr17	67497878	Hypermethylated
cg18721946	chr12	27939315	Hypermethylated
cg10675058	chr11	63858879	Hypermethylated
cg03423235	chr18	61536681	Hypermethylated
cg03506099	chr14	65099397	Hypermethylated
cg00576340	chr8	102086095	Hypermethylated
cg06147190	chr9	127143970	Hypermethylated
cg06486190	chr7	114612268	Hypermethylated
cg17747505	chr7	38315924	Hypermethylated
cg04747180	chr4	39116217	Hypermethylated
cg20228862	chr19	41226559	Hypermethylated
cg23018689	chr1	159173539	Hypermethylated
cg02770745	chr11	3926836	Hypermethylated
cg17561445	chr9	34163462	Hypermethylated
cg01759906	chr8	58021697	Hypermethylated
cg14276379	chr9	97663141	Hypermethylated
cg25733780	chr1	146736209	Hypermethylated
cg00139681	chr7	106125167	Hypermethylated
cg16005573	chr3	52879315	Hypermethylated
cg27337880	chr3	52320831	Hypermethylated
cg11908131	chr2	106685044	Hypermethylated
cg23936361	chr20	46093506	Hypermethylated
cg06513217	chr22	19565840	Hypermethylated
cg24186951	chr2	59504984	Hypermethylated
cg24297901	chr17	438816	Hypermethylated
cg26080588	chr17	40419059	Hypermethylated
cg04266915	chr19	58630508	Hypermethylated
cg18728451	chr7	98724623	Hypermethylated
cg16261498	chr10	114672469	Hypermethylated
cg15342474	chr10	11682422	Hypermethylated
cg00107039	chr16	85063786	Hypermethylated
cg11350346	chr8	117651256	Hypermethylated
cg13088432	chr8	9522663	Hypermethylated
cg00037671	chr20	4070555	Hypermethylated
cg17493310	chr2	12095598	Hypermethylated
cg10809252	chr16	66201635	Hypermethylated
cg21882356	chr14	21153450	Hypermethylated
cg04334723	chr19	13054426	Hypermethylated
cg13162780	chr12	18963894	Hypermethylated
cg17451941	chr1	236254343	Hypermethylated
cg25078787	chr19	42300288	Hypermethylated
cg15299926	chr8	117069366	Hypermethylated
cg11361809	chr20	2273729	Hypermethylated
cg07394019	chr11	61146264	Hypermethylated
cg25199876	chr22	35724771	Hypermethylated
cg16910401	chr17	4553310	Hypermethylated
cg08040565	chr10	104216120	Hypermethylated
cg12125117	chr16	57701460	Hypermethylated
cg07651551	chr5	96191389	Hypermethylated
cg04592811	chr17	16200580	Hypermethylated
cg17366015	chr10	124759023	Hypermethylated
cg02097511	chr1	55519115	Hypermethylated
cg08279546	chr17	57010528	Hypermethylated
cg14533567	chr3	52705871	Hypermethylated
cg03429763	chr4	57824461	Hypermethylated
cg16713119	chr8	131005126	Hypermethylated
cg10831427	chr2	65594759	Hypermethylated
cg15177986	chr12	50411006	Hypermethylated
cg11123060	chr4	80928404	Hypermethylated
cg12865675	chr5	179156984	Hypermethylated
cg06430860	chr3	15651862	Hypermethylated
cg02893429	chr2	38404262	Hypermethylated
cg17833627	chr12	121715405	Hypermethylated
cg07038690	chr19	48167404	Hypermethylated
cg22759407	chr5	58656074	Hypermethylated
cg03693486	chr1	20914321	Hypermethylated
cg04650604	chr5	150588701	Hypermethylated
cg07703765	chr19	39142259	Hypermethylated
cg08129354	chr3	52220171	Hypermethylated
cg00772932	chr5	118391143	Hypermethylated
cg07349477	chr12	46956897	Hypermethylated
cg00905101	chr16	1988797	Hypermethylated
cg07461953	chr7	151503601	Hypermethylated
cg10145318	chr6	6495373	Hypermethylated
cg08554390	chr9	107950152	Hypermethylated
cg10738873	chr7	75579539	Hypermethylated
cg02466078	chr2	55630451	Hypermethylated
cg13481904	chr2	113346252	Hypermethylated
cg26387807	chr7	139472124	Hypermethylated
cg11184120	chr12	62642804	Hypermethylated
cg10740324	chr5	171301563	Hypermethylated
cg14415410	chr3	171848480	Hypermethylated
cg19948478	chr1	235010535	Hypermethylated
cg15058210	chr2	240196876	Hypermethylated
cg11842502	chr6	111862201	Hypermethylated
cg24878536	chr20	30815852	Hypermethylated
cg14834385	chr5	39195228	Hypermethylated
cg13983897	chr21	39601752	Hypermethylated
cg02334333	chr2	60687391	Hypermethylated
cg08358676	chr8	93969143	Hypermethylated
cg08810073	chr20	33214971	Hypermethylated
cg09085347	chr1	35920410	Hypermethylated
cg05600164	chr8	38259903	Hypermethylated
cg26501313	chr19	35630424	Hypermethylated
cg12859943	chr6	86278302	Hypermethylated
cg00349233	chr8	130695976	Hypermethylated
cg13695027	chr1	20930858	Hypermethylated
cg01268901	chr12	1744956	Hypermethylated
cg01305109	chr2	112768418	Hypermethylated
cg14994855	chr19	45070430	Hypermethylated
cg08692970	chr12	21766932	Hypermethylated
cg12182815	chr13	21624759	Hypermethylated
cg17541002	chr12	121714888	Hypermethylated
cg19589686	chr6	14816643	Hypermethylated
cg01487368	chr12	10180686	Hypermethylated
cg09643054	chr12	8211213	Hypermethylated
cg06754876	chr12	24817272	Hypermethylated
cg08584498	chr1	56961512	Hypermethylated
cg21574244	chr15	42568410	Hypermethylated
cg01425249	chr1	35915734	Hypermethylated
cg05957477	chr20	8228449	Hypermethylated
cg09606588	chr7	92618407	Hypermethylated
cg18263381	chr8	82217137	Hypermethylated
cg04389574	chr8	131364659	Hypermethylated
cg14238408	chr3	171788562	Hypermethylated
cg14645628	chr1	208309059	Hypermethylated
cg03936701	chr6	2225961	Hypermethylated
cg14622879	chr6	12234000	Hypermethylated
cg08562586	chr9	117821476	Hypermethylated
cg05028962	chr3	38029382	Hypermethylated
cg13518257	chr8	6038135	Hypermethylated
cg14417099	chr6	150073878	Hypermethylated
cg08961793	chr16	28628117	Hypermethylated
cg25990696	chr13	110042515	Hypermethylated
cg21983607	chr4	113135211	Hypermethylated
cg23137881	chr4	159857582	Hypermethylated
cg23566513	chr1	62698612	Hypermethylated
cg17741958	chr2	38381061	Hypermethylated
cg09589182	chr14	50770647	Hypermethylated
cg25936902	chr13	30982970	Hypermethylated
cg21187669	chr17	17929032	Hypermethylated
cg04452203	chr4	114332843	Hypermethylated
cg23342367	chr8	81077479	Hypermethylated
cg25844708	chr13	53270247	Hypermethylated
cg08905487	chr19	55013820	Hypermethylated
cg18862963	chr13	45923710	Hypermethylated
cg20275838	chr17	62337479	Hypermethylated
cg06485381	chr11	64154071	Hypermethylated
cg08743681	chr11	122558019	Hypermethylated
cg10594544	chr18	11925188	Hypermethylated
cg11374703	chr6	36086408	Hypermethylated
cg12998343	chr17	72591750	Hypermethylated
cg06142206	chr10	7248605	Hypermethylated
cg17099692	chr8	120667498	Hypermethylated
cg26725604	chr18	24269626	Hypermethylated
cg07607869	chr2	170863305	Hypermethylated
cg26888282	chr10	99113939	Hypermethylated
cg00790756	chr20	47476985	Hypermethylated
cg01867004	chr22	30669424	Hypermethylated
cg21638533	chr12	6658624	Hypermethylated
cg01650347	chr3	185430727	Hypermethylated
cg26843872	chr16	30368791	Hypermethylated
cg19411998	chr11	59823701	Hypermethylated
cg23950559	chr14	81631660	Hypermethylated
cg13635089	chr8	123162944	Hypermethylated
cg08871657	chr3	140997742	Hypermethylated
cg02120356	chr9	97545708	Hypermethylated
cg10605072	chr1	17614279	Hypermethylated
cg12522875	chr5	39761236	Hypermethylated
cg09880969	chr8	62573858	Hypermethylated
cg21503701	chr3	53781064	Hypermethylated
cg00848128	chr8	102386385	Hypermethylated
cg20616331	chr4	101899385	Hypermethylated
cg27240317	chr8	117363781	Hypermethylated
cg22807026	chr21	35900623	Hypermethylated
cg14310109	chr6	157297509	Hypermethylated
cg03964681	chr13	32699994	Hypermethylated
cg09909119	chr7	128063891	Hypermethylated
cg05000446	chr9	35042394	Hypermethylated
cg16150880	chr6	35250406	Hypermethylated
cg11819120	chr13	49130980	Hypermethylated
cg10453778	chr4	3061836	Hypermethylated
cg06823060	chr16	81616873	Hypermethylated
cg06187156	chr4	7649054	Hypermethylated
cg24777950	chr14	25046120	Hypermethylated
cg21335024	chr3	153011164	Hypermethylated
cg01448866	chr8	120662849	Hypermethylated
cg05504540	chr2	38138727	Hypermethylated
cg26976492	chr2	85955623	Hypermethylated
cg02163259	chr20	22666021	Hypermethylated
cg07312124	chr20	2295985	Hypermethylated
cg26126272	chr16	84676857	Hypermethylated
cg08701420	chr10	105044050	Hypermethylated
cg08671460	chr12	51912685	Hypermethylated
cg02856860	chr6	35228551	Hypermethylated
cg06484100	chr17	41799086	Hypermethylated
cg20888074	chr16	74867642	Hypermethylated
cg05348816	chr22	39804386	Hypermethylated
cg12404279	chr11	44897088	Hypermethylated
cg20907614	chr8	29914962	Hypermethylated
cg07001925	chr6	90271151	Hypermethylated
cg14816778	chr18	61345308	Hypermethylated
cg19478460	chr21	39682576	Hypermethylated
cg13062455	chr14	81978020	Hypermethylated
cg24924751	chr14	75740065	Hypermethylated
cg01366462	chr4	39307650	Hypermethylated
cg18398267	chr16	57079182	Hypermethylated
cg23788468	chr5	53967332	Hypermethylated
cg04730794	chr5	169144437	Hypermethylated
cg18892778	chr7	151503514	Hypermethylated
cg04256521	chr22	31620012	Hypermethylated
cg10116869	chr7	127510498	Hypermethylated
cg18537222	chr3	12435730	Hypermethylated
cg23498739	chr18	30122623	Hypermethylated
cg20453370	chr3	172366812	Hypermethylated
cg05112828	chr10	99095882	Hypermethylated
cg19328797	chr5	163340796	Hypermethylated
cg06407605	chr8	23039444	Hypermethylated
cg06526620	chr11	94278323	Hypermethylated
cg22252999	chr4	76996413	Hypermethylated
cg20948817	chr2	219704402	Hypermethylated
cg08279189	chr6	28875369	Hypermethylated
cg14028598	chr1	171714299	Hypermethylated
cg13623137	chr15	75009110	Hypermethylated
cg09470277	chr12	122314440	Hypermethylated
cg07961554	chr4	124247120	Hypermethylated
cg10657941	chr7	19997877	Hypermethylated
cg25010752	chr1	116460861	Hypermethylated
cg16787373	chr3	142874901	Hypermethylated
cg11838323	chr9	130625816	Hypermethylated
cg13086983	chr1	21664809	Hypermethylated
cg01486979	chr5	126147720	Hypermethylated
cg18447488	chr1	150295032	Hypermethylated
cg00311702	chr10	89857115	Hypermethylated
cg03594284	chr14	77299584	Hypermethylated
cg09472569	chr1	154458616	Hypermethylated
cg03782775	chr20	2967462	Hypermethylated
cg01920085	chr20	9966719	Hypermethylated
cg15412476	chr20	3835207	Hypermethylated
cg27237019	chr2	69811773	Hypermethylated
cg22941573	chr20	48761278	Hypermethylated
cg18124756	chr4	39468650	Hypermethylated
cg20107506	chr4	100874825	Hypermethylated
cg16732654	chr17	79129021	Hypermethylated
cg03382923	chr17	17929853	Hypermethylated
cg13939344	chr2	64861636	Hypermethylated
cg04201021	chr5	17444109	Hypermethylated
cg20001906	chr7	139422476	Hypermethylated
cg26783127	chr17	79128917	Hypermethylated
cg08622198	chr1	239979504	Hypermethylated
cg19731427	chr5	57794236	Hypermethylated
cg23512567	chr1	236349006	Hypermethylated
cg03274699	chr9	19186420	Hypermethylated
cg00592245	chr7	129360578	Hypermethylated
cg16515952	chr6	113787864	Hypermethylated
cg27474147	chr5	179207532	Hypermethylated
cg01017367	chr1	220964423	Hypermethylated
cg07198775	chr7	92439761	Hypermethylated
cg26532768	chr5	145419313	Hypermethylated
cg06236715	chr1	171566879	Hypermethylated
cg06001524	chr17	9264708	Hypermethylated
cg11839815	chr3	127539036	Hypermethylated
cg09068039	chr4	184705522	Hypermethylated
cg04869977	chr6	7166747	Hypermethylated
cg13877316	chr4	113107408	Hypermethylated
cg22002746	chr17	60535942	Hypermethylated
cg16673748	chr8	130696160	Hypermethylated
cg14576850	chr1	100968169	Hypermethylated
cg13718972	chr15	101734559	Hypermethylated
cg20723815	chr8	17061849	Hypermethylated
cg27340948	chr3	195171851	Hypermethylated
cg23334433	chr17	79129050	Hypermethylated
cg22459179	chr16	75540807	Hypermethylated
cg14002061	chr5	17402423	Hypermethylated
cg17567941	chr16	48591229	Hypermethylated
cg00534516	chr5	118193624	Hypermethylated
cg14505810	chr9	102873777	Hypermethylated
cg17916766	chr6	5525720	Hypermethylated
cg10338518	chr4	87895136	Hypermethylated
cg05445326	chr3	196065568	Hypermethylated
cg16851369	chr9	129571562	Hypermethylated
cg14854503	chr8	19540271	Hypermethylated
cg26766847	chr10	112424956	Hypermethylated
cg22733946	chr5	10451726	Hypermethylated
cg01530413	chr3	30820663	Hypermethylated
cg18148870	chr14	64933963	Hypermethylated
cg02806156	chr12	89728751	Hypermethylated
cg07222912	chr6	11584783	Hypermethylated
cg11315464	chr2	38799512	Hypermethylated
cg21352991	chr7	28123377	Hypermethylated
cg01258108	chr3	71946067	Hypermethylated
cg02190078	chr17	41172411	Hypermethylated
cg04331199	chr1	67227247	Hypermethylated
cg00539654	chr4	110910454	Hypermethylated
cg00066854	chr10	113987375	Hypermethylated
cg14864966	chr5	110432431	Hypermethylated
cg25117333	chr2	48031923	Hypermethylated
cg02538681	chr10	90611910	Hypermethylated
cg07628474	chr14	25046089	Hypermethylated
cg20645939	chr13	50203828	Hypermethylated
cg11200845	chr2	161726240	Hypermethylated
cg08794720	chr9	35538921	Hypermethylated
cg26084714	chr1	99697133	Hypermethylated
cg00373796	chr5	37309091	Hypermethylated
cg12852274	chr1	151917102	Hypermethylated
cg19619882	chr8	123922702	Hypermethylated
cg09923354	chr10	65258613	Hypermethylated
cg26937470	chr12	109215892	Hypermethylated
cg24062389	chr13	103478446	Hypermethylated
cg10997258	chr2	37573156	Hypermethylated
cg14632793	chr2	75374206	Hypermethylated
cg22534097	chr10	92681081	Hypermethylated
cg02052762	chr17	4090524	Hypermethylated
cg25835376	chr17	66788381	Hypermethylated
cg11179544	chr12	71960659	Hypermethylated
cg14570280	chr13	30964033	Hypermethylated
cg09752198	chr9	98771479	Hypermethylated
cg23215701	chr6	13462274	Hypermethylated
cg01272182	chr3	48408201	Hypermethylated
cg06819277	chr17	56584654	Hypermethylated
cg02294563	chr5	157195279	Hypermethylated
cg21603178	chr18	9774447	Hypermethylated
cg11000810	chr15	70900744	Hypermethylated
cg15553418	chr1	16696546	Hypermethylated
cg21223535	chr6	1973365	Hypermethylated
cg14835461	chr22	23153784	Hypermethylated
cg08230435	chr2	174901037	Hypermethylated
cg25702512	chr10	3938516	Hypermethylated
cg10493843	chr20	2067838	Hypermethylated
cg04253213	chr3	38029372	Hypermethylated
cg25900192	chr10	114403539	Hypermethylated
cg09195148	chr2	239463809	Hypermethylated
cg01811355	chr8	29914020	Hypermethylated
cg09200437	chr8	126424933	Hypermethylated
cg03779251	chr6	35801651	Hypermethylated
cg10429934	chr7	100751682	Hypermethylated
cg01362225	chr14	90011179	Hypermethylated
cg25981174	chr6	138195985	Hypermethylated
cg00513954	chr7	112085538	Hypermethylated
cg03361738	chr9	107685724	Hypermethylated
cg17846016	chr17	80181014	Hypermethylated
cg02627227	chr6	161664637	Hypermethylated
cg21710458	chr12	102283405	Hypermethylated
cg00455960	chr2	208139654	Hypermethylated
cg18897025	chr5	110413670	Hypermethylated
cg11006422	chr8	105424425	Hypermethylated
cg01581130	chr19	14727430	Hypermethylated
cg03487157	chr6	113807537	Hypermethylated
cg22895728	chr12	93531971	Hypermethylated
cg08939394	chr1	17614143	Hypermethylated
cg02743146	chr16	4229277	Hypermethylated
cg01697902	chr14	25046116	Hypermethylated
cg17586302	chr6	144013968	Hypermethylated
cg15531512	chr8	123706629	Hypermethylated
cg01922918	chr1	21665103	Hypermethylated
cg05060607	chr12	8211390	Hypermethylated
cg07055315	chr2	32490834	Hypermethylated
cg08840010	chr1	8000313	Hypermethylated
cg21335396	chr9	4904698	Hypermethylated
cg24562906	chr9	113910731	Hypermethylated
cg22693272	chr22	45724947	Hypermethylated
cg16998950	chr5	95252657	Hypermethylated
cg00343906	chr1	1696691	Hypermethylated
cg18203525	chr11	10290491	Hypermethylated
cg25305879	chr2	106814629	Hypermethylated
cg13584052	chr1	235079077	Hypermethylated
cg06193952	chr1	36710179	Hypermethylated
cg18107890	chr5	127676745	Hypermethylated
cg16129065	chr1	16224434	Hypermethylated
cg21875396	chr6	136886948	Hypermethylated
cg01448863	chr14	70264042	Hypermethylated
cg10807988	chr15	42023103	Hypermethylated
cg03566513	chr12	81332743	Hypermethylated
cg01550012	chr1	234781888	Hypermethylated
cg18591228	chr11	3175551	Hypermethylated
cg11394547	chr9	77763794	Hypermethylated
cg09602650	chr15	56189573	Hypermethylated
cg24257119	chr12	11887649	Hypermethylated
cg14141561	chr3	49952540	Hypermethylated
cg27360433	chr17	54730960	Hypermethylated
cg05229803	chr11	94278406	Hypermethylated
cg21241410	chr2	43267815	Hypermethylated
cg10453246	chr12	111881384	Hypermethylated
cg13285181	chr6	144294136	Hypermethylated
cg18332229	chr7	971129	Hypermethylated
cg00377497	chr8	27167109	Hypermethylated
cg14225532	chr6	111912750	Hypermethylated
cg14220416	chr8	117049538	Hypermethylated
cg06984156	chr1	20929639	Hypermethylated
cg10698846	chr3	50700429	Hypermethylated
cg26661122	chr2	171600866	Hypermethylated
cg02505331	chr4	96560435	Hypermethylated
cg00317892	chr1	245116810	Hypermethylated
cg16170087	chr2	38368818	Hypermethylated
cg10239163	chr2	25527365	Hypermethylated
cg07298177	chr16	85577846	Hypermethylated
cg05475858	chr3	38109649	Hypermethylated
cg26189818	chr2	180137780	Hypermethylated
cg08877957	chr6	6882223	Hypermethylated
cg08036492	chr17	13976535	Hypermethylated
cg07283015	chr18	22039856	Hypermethylated
cg18709562	chr20	20248695	Hypermethylated
cg15228694	chr11	7692130	Hypermethylated
cg01173821	chr9	132337639	Hypermethylated
cg06630192	chr21	39810662	Hypermethylated
cg11328838	chr3	171495664	Hypermethylated
cg04051212	chr7	108144016	Hypermethylated
cg10217863	chr10	99188342	Hypermethylated
cg05149477	chr7	75472079	Hypermethylated
cg05217927	chr19	14363194	Hypermethylated
cg13221508	chr21	27513424	Hypermethylated
cg14228568	chr17	16187226	Hypermethylated
cg04701118	chr22	26873007	Hypermethylated
cg01910652	chr1	26908003	Hypermethylated
cg03562940	chr3	72092095	Hypermethylated
cg15142796	chr3	131219452	Hypermethylated
cg15589135	chr5	96294127	Hypermethylated
cg23980295	chr12	113037784	Hypermethylated
cg25818097	chr2	134975777	Hypermethylated
cg08917944	chr16	69430709	Hypermethylated
cg13935558	chr7	138144066	Hypermethylated
cg14022913	chr4	178229650	Hypermethylated
cg05919222	chr22	49968450	Hypermethylated
cg11477064	chr9	112942109	Hypermethylated
cg16422316	chr16	71844249	Hypermethylated
cg19800505	chr10	99413213	Hypermethylated
cg20954213	chr6	112292733	Hypermethylated
cg04304036	chr16	68334618	Hypermethylated
cg03214819	chr17	73304756	Hypermethylated
cg10104487	chr1	27329334	Hypermethylated
cg11203361	chr7	101733131	Hypermethylated
cg01229061	chr11	75367468	Hypermethylated
cg07935482	chr12	42575256	Hypermethylated
cg07302959	chr7	92198638	Hypermethylated
cg20356147	chr3	127914849	Hypermethylated
cg07099567	chr14	81780368	Hypermethylated
cg22387323	chr4	24975716	Hypermethylated
cg11986760	chr2	112420097	Hypermethylated
cg21421707	chr11	47517144	Hypermethylated
cg22848646	chr1	203171498	Hypermethylated
cg23854572	chr10	64874000	Hypermethylated
cg27599848	chr4	113073966	Hypermethylated
cg22695440	chr4	151925535	Hypermethylated
cg22251773	chr10	104988199	Hypermethylated
cg24848696	chr11	6226150	Hypermethylated
cg04834204	chr2	69423552	Hypermethylated
cg09277541	chr21	34677001	Hypermethylated
cg06536039	chr19	35465640	Hypermethylated
cg22053008	chr6	138731375	Hypermethylated
cg00974825	chr5	1498265	Hypermethylated
cg22257008	chr6	113754263	Hypermethylated
cg03486096	chr1	61719791	Hypermethylated
cg08539965	chr1	21396337	Hypermethylated
cg23045317	chr2	223670609	Hypermethylated
cg16875057	chr2	169006002	Hypermethylated
cg01261013	chr21	37691746	Hypermethylated
cg26259695	chr16	24693283	Hypermethylated
cg03815962	chr8	61496574	Hypermethylated
cg01575193	chr3	156032855	Hypermethylated
cg25272883	chr2	43371608	Hypermethylated
cg16584834	chr4	144311264	Hypermethylated
cg09818739	chr16	19133369	Hypermethylated
cg27479358	chr8	19969535	Hypermethylated
cg11125805	chr5	150678161	Hypermethylated
cg09925547	chr18	61344847	Hypermethylated
cg13753351	chr9	127134206	Hypermethylated
cg23173175	chr13	31293164	Hypermethylated
cg13363801	chr13	111355634	Hypermethylated
cg19157819	chr10	75405259	Hypermethylated
cg19503687	chr22	29237422	Hypermethylated
cg12195054	chr13	110441342	Hypermethylated
cg13707794	chr21	35889667	Hypermethylated
cg03711706	chr15	67125241	Hypermethylated
cg00891034	chr1	9614112	Hypermethylated
cg04153326	chr16	67439510	Hypermethylated
cg11402989	chr3	182977407	Hypermethylated
cg11638399	chr8	29441415	Hypermethylated
cg27586417	chr16	85577799	Hypermethylated
cg14997111	chr18	22040004	Hypermethylated
cg20585185	chr8	62679921	Hypermethylated
cg11743220	chr7	7220956	Hypermethylated
cg18532542	chr12	12592793	Hypermethylated
cg01699158	chr5	150396296	Hypermethylated
cg08830502	chr16	87588558	Hypermethylated
cg15604346	chr10	75676659	Hypermethylated
cg08764162	chr10	31147087	Hypermethylated
cg04165922	chr1	162297421	Hypermethylated
cg19488480	chr19	839536	Hypermethylated
cg04903759	chr3	167238644	Hypermethylated
cg25056645	chr12	6581238	Hypermethylated
cg04476865	chr13	36223475	Hypermethylated
cg02243157	chr2	64047801	Hypermethylated
cg02153138	chr7	127998599	Hypermethylated
cg01976035	chr2	197848775	Hypermethylated
cg14155265	chr1	65635784	Hypermethylated
cg24677000	chr22	30714889	Hypermethylated
cg02420480	chr7	41919891	Hypermethylated
cg27334311	chr11	65657253	Hypermethylated
cg21522405	chr2	216444710	Hypermethylated
cg18356337	chr2	145459204	Hypermethylated
cg12706664	chr13	27678977	Hypermethylated
cg24162781	chr14	21089024	Hypermethylated
cg15790018	chr5	150674945	Hypermethylated
cg00989806	chr2	240918135	Hypermethylated
cg08399444	chr12	13248547	Hypermethylated
cg27056295	chr3	177815533	Hypermethylated
cg16216349	chr4	185316748	Hypermethylated
cg07099481	chr15	86237652	Hypermethylated
cg06944141	chr19	11681043	Hypermethylated
cg10537627	chr4	81022429	Hypermethylated
cg00778525	chr5	158770073	Hypermethylated
cg08458487	chr10	81709190	Hypermethylated
cg15690717	chr6	105159442	Hypermethylated
cg16452651	chr21	35016872	Hypermethylated
cg16481332	chr7	2654052	Hypermethylated
cg09134937	chr20	2295947	Hypermethylated
cg20877250	chr5	179136517	Hypermethylated
cg00789535	chr5	32539012	Hypermethylated
cg13538965	chr12	16005463	Hypermethylated
cg26653677	chr17	33863921	Hypermethylated
cg25343349	chr4	37603089	Hypermethylated
cg15709989	chr3	185912226	Hypomethylated
cg25553874	chr11	66845565	Hypomethylated
cg08134678	chr12	57872429	Hypomethylated
cg13318914	chr6	31695060	Hypomethylated
cg12296752	chr11	27681210	Hypomethylated
cg08812177	chr1	159772155	Hypomethylated
cg00502509	chr7	1956120	Hypomethylated
cg07462206	chr19	44267800	Hypomethylated
cg07573872	chr19	1126341	Hypomethylated
cg18655522	chr14	69424755	Hypomethylated
cg05557291	chr12	121958762	Hypomethylated
cg14622549	chr12	132549291	Hypomethylated
cg25034761	chr7	107234279	Hypomethylated
cg05785120	chr22	38964237	Hypomethylated
cg14772684	chr8	125698675	Hypomethylated
cg26577051	chr1	18818006	Hypomethylated
cg12340037	chr12	102193719	Hypomethylated
cg25126728	chr16	27242310	Hypomethylated
cg08888170	chr5	142175196	Hypomethylated
cg11935041	chr5	150977389	Hypomethylated
cg13336611	chr12	92831458	Hypomethylated
cg10699171	chr6	24936964	Hypomethylated
cg21908635	chr12	105142672	Hypomethylated
cg23940402	chr5	95969556	Hypomethylated
cg26766875	chr13	99202290	Hypomethylated
cg10675915	chr11	61801448	Hypomethylated
cg16770054	chr7	1955737	Hypomethylated
cg25379762	chr17	10098364	Hypomethylated
cg17241504	chr1	28258434	Hypomethylated
cg11445969	chr7	76823488	Hypomethylated
cg25098418	chr1	59964474	Hypomethylated
cg01565936	chr13	46954636	Hypomethylated
cg03055671	chr3	172231527	Hypomethylated
cg15079957	chr4	2489587	Hypomethylated
cg19517864	chr20	30652768	Hypomethylated
cg13674705	chr1	184829176	Hypomethylated
cg17897895	chr15	70611975	Hypomethylated
cg23453101	chr1	235183915	Hypomethylated
cg02176569	chr2	231092120	Hypomethylated
cg21703823	chr8	94971765	Hypomethylated
cg05094429	chr6	167536183	Hypomethylated
cg15544281	chr4	86624366	Hypomethylated
cg23264234	chr5	73875178	Hypomethylated
cg20572993	chr6	110938554	Hypomethylated
cg01620888	chr20	35962424	Hypomethylated
cg18609061	chr11	117700269	Hypomethylated
cg20184330	chr14	74228392	Hypomethylated
cg08854628	chr6	30785151	Hypomethylated
cg17168057	chr15	78380341	Hypomethylated
cg26632446	chr11	18302339	Hypomethylated
cg25963583	chr14	65539103	Hypomethylated
cg15854154	chr10	73592957	Hypomethylated
cg02661201	chr7	24872459	Hypomethylated
cg05033369	chr1	161676468	Hypomethylated
cg18921600	chr13	22736099	Hypomethylated
cg07398884	chr11	71703324	Hypomethylated
cg02219206	chr2	65034634	Hypomethylated
cg04947350	chr6	42336359	Hypomethylated
cg07467532	chr11	86129258	Hypomethylated
cg06122613	chr1	151297899	Hypomethylated
cg19620217	chr6	56710087	Hypomethylated
cg08283150	chr9	97583547	Hypomethylated
cg14575594	chr10	3944844	Hypomethylated
cg15154628	chr7	76871792	Hypomethylated
cg18952506	chr20	19916086	Hypomethylated
cg13933685	chr2	237780790	Hypomethylated
cg24775166	chr2	204616963	Hypomethylated
cg18484278	chr10	49860509	Hypomethylated
cg09328744	chr20	50031353	Hypomethylated
cg14871476	chr3	72191364	Hypomethylated
cg09859507	chr10	23027721	Hypomethylated
cg24053394	chr13	46747836	Hypomethylated
cg18404213	chr10	104563028	Hypomethylated
cg01323212	chr6	42719000	Hypomethylated
cg14417920	chr2	111996927	Hypomethylated
cg10646607	chr22	29548324	Hypomethylated
cg22000638	chr14	50538066	Hypomethylated
cg00294149	chr16	75604551	Hypomethylated
cg06645657	chr2	152735815	Hypomethylated
cg03882030	chr1	184828636	Hypomethylated
cg01005562	chr8	94917650	Hypomethylated
cg10554896	chr2	102628858	Hypomethylated
cg15365099	chr10	6165858	Hypomethylated
cg13504195	chr10	4088446	Hypomethylated
cg21296632	chr5	90355361	Hypomethylated
cg04270489	chr11	85827504	Hypomethylated
cg23303162	chr8	126357714	Hypomethylated
cg01559644	chr1	178157645	Hypomethylated
cg26174398	chr14	55590039	Hypomethylated
cg19015143	chr11	124972761	Hypomethylated
cg14575783	chr5	86298557	Hypomethylated
cg10679106	chr1	19273746	Hypomethylated
cg05614627	chr7	30208917	Hypomethylated
cg12718239	chr15	33447967	Hypomethylated
cg09643471	chr6	11139662	Hypomethylated
cg14247287	chr2	97171217	Hypomethylated
cg16644133	chr17	60688875	Hypomethylated
cg02382818	chr18	54304043	Hypomethylated
cg09057011	chr19	55182664	Hypomethylated
cg21086690	chr7	37351265	Hypomethylated
cg17781892	chr4	108764673	Hypomethylated
cg23468312	chr8	130426886	Hypomethylated
cg11655490	chr12	12038351	Hypomethylated
cg18503207	chr10	30720574	Hypomethylated
cg01891154	chr2	146500667	Hypomethylated
cg06627526	chr1	33922317	Hypomethylated
cg10762038	chr17	26728913	Hypomethylated
cg03083290	chr12	90257532	Hypomethylated
cg06031622	chr20	35923592	Hypomethylated
cg09179691	chr20	35094250	Hypomethylated
cg18090634	chr11	47530710	Hypomethylated
cg01784097	chr18	33402492	Hypomethylated
cg20753201	chr10	103762070	Hypomethylated
cg10006732	chr6	4904001	Hypomethylated
cg09023252	chr10	89912337	Hypomethylated
cg17668435	chr3	171866135	Hypomethylated
cg19538677	chr3	27575725	Hypomethylated
cg05938423	chr1	85085312	Hypomethylated
cg00496377	chr1	221245082	Hypomethylated
cg14159576	chr7	47660961	Hypomethylated
cg16576889	chr3	142941660	Hypomethylated
cg11246912	chr19	52318393	Hypomethylated
cg24135088	chr12	27361175	Hypomethylated
cg27289433	chr6	82926432	Hypomethylated
cg03899643	chr1	90205169	Hypomethylated
cg09514817	chr7	38947031	Hypomethylated
cg07412500	chr1	45277677	Hypomethylated
cg06058049	chr1	212068355	Hypomethylated
cg27618173	chr8	134069862	Hypomethylated
cg20413616	chr9	126311779	Hypomethylated
cg01513516	chr2	135473734	Hypomethylated
cg05004022	chr8	19093310	Hypomethylated
cg25448065	chr17	17076636	Hypomethylated
cg08216686	chr12	116761954	Hypomethylated
cg10661378	chr1	217655642	Hypomethylated
cg11399955	chr7	26375641	Hypomethylated
cg03083216	chr5	82453146	Hypomethylated
cg02775897	chr6	6856819	Hypomethylated
cg25758828	chr2	113976142	Hypomethylated
cg05848290	chr2	145362941	Hypomethylated
cg07462448	chr10	115441839	Hypomethylated
cg23601736	chr1	200615778	Hypomethylated
cg13537590	chr12	26451967	Hypomethylated
cg25252965	chr12	8695027	Hypomethylated
cg05890855	chr2	216783090	Hypomethylated
cg10048578	chr10	104533173	Hypomethylated
cg14214937	chr20	2202769	Hypomethylated
cg21926290	chr5	118725442	Hypomethylated
cg10401017	chr6	28887585	Hypomethylated
cg16762118	chr8	94897217	Hypomethylated
cg20833492	chr16	11892604	Hypomethylated
cg13004877	chr20	2965481	Hypomethylated
cg00883027	chr9	5455360	Hypomethylated
cg18238927	chr14	69136285	Hypomethylated
cg09334399	chr1	231750708	Hypomethylated
cg08732993	chr22	24797221	Hypomethylated
cg07528138	chr10	22778733	Hypomethylated
cg22255408	chr2	74411146	Hypomethylated
cg25117102	chr8	37741279	Hypomethylated
cg05067501	chr16	15687367	Hypomethylated
cg00957585	chr15	86189829	Hypomethylated
cg17604864	chr11	121447544	Hypomethylated
cg17853039	chr2	69084430	Hypomethylated
cg22731081	chr4	54601031	Hypomethylated
cg09977017	chr5	150968001	Hypomethylated
cg07609715	chr3	46154020	Hypomethylated
cg00844567	chr11	66843852	Hypomethylated
cg16768840	chr18	67625834	Hypomethylated
cg10191314	chr16	20955403	Hypomethylated
cg07020366	chr8	19246613	Hypomethylated
cg13680196	chr1	117099317	Hypomethylated
cg08002609	chr7	99077293	Hypomethylated
cg02563295	chr15	80258457	Hypomethylated
cg15899242	chr13	99128046	Hypomethylated
cg16585332	chr3	136651621	Hypomethylated
cg23511216	chr8	105681509	Hypomethylated
cg06178709	chr16	73176164	Hypomethylated
cg08837473	chr1	51713397	Hypomethylated
cg17617168	chr4	103511378	Hypomethylated
cg27417567	chr19	51711260	Hypomethylated
cg23225645	chr17	65567765	Hypomethylated
cg11974136	chr14	68776116	Hypomethylated
cg10300282	chr8	126325142	Hypomethylated
cg12782542	chr12	64336850	Hypomethylated
cg04317318	chr12	76338626	Hypomethylated
cg08462883	chr14	23260630	Hypomethylated
cg13512830	chr3	149530293	Hypomethylated
cg25698205	chr1	159772161	Hypomethylated
cg06185885	chr7	2338863	Hypomethylated
cg26557617	chr17	53654270	Hypomethylated
cg11344771	chr3	188108785	Hypomethylated
cg10813470	chr8	114697700	Hypomethylated
cg05098343	chr7	37071685	Hypomethylated
cg10842385	chr4	79555211	Hypomethylated
cg03585013	chr17	80941471	Hypomethylated
cg00764307	chr14	94408120	Hypomethylated
cg00428680	chr14	91961291	Hypomethylated
cg02863179	chr10	63779052	Hypomethylated
cg05824215	chr6	167536045	Hypomethylated
cg10894527	chr12	11983410	Hypomethylated
cg00458932	chr2	208199464	Hypomethylated
cg10624240	chr16	79576534	Hypomethylated
cg21703988	chr12	132549403	Hypomethylated
cg03122269	chr17	67114448	Hypomethylated
cg04284035	chr14	61834140	Hypomethylated
cg05150619	chr16	48654059	Hypomethylated
cg22580346	chr20	19928825	Hypomethylated
cg03149343	chr12	65138749	Hypomethylated
cg07314309	chr2	61126922	Hypomethylated
cg10007520	chr16	88658108	Hypomethylated
cg12799137	chr15	70576857	Hypomethylated
cg10550387	chr10	61846915	Hypomethylated
cg07583010	chr12	76577331	Hypomethylated
cg14196304	chr3	99600073	Hypomethylated
cg16779794	chr12	95225485	Hypomethylated
cg19515605	chr15	78380761	Hypomethylated
cg01544580	chr17	46180268	Hypomethylated
cg17334468	chr7	55606340	Hypomethylated
cg12011487	chr3	191018948	Hypomethylated
cg14454186	chr10	3800460	Hypomethylated
cg18159097	chr5	156403090	Hypomethylated
cg19954286	chr6	167536055	Hypomethylated
cg15924887	chr1	201685418	Hypomethylated
cg08844849	chr19	51921811	Hypomethylated
cg07713291	chr6	16577264	Hypomethylated
cg10802371	chr3	149530304	Hypomethylated
cg18654674	chr7	92794981	Hypomethylated
cg05487134	chr17	40489568	Hypomethylated
cg14079719	chr6	154551097	Hypomethylated
cg18429272	chr22	35759758	Hypomethylated
cg07057167	chr10	95139198	Hypomethylated
cg18056934	chr5	157026658	Hypomethylated
cg12422228	chr3	107804924	Hypomethylated
cg03396047	chr3	188118308	Hypomethylated
cg15721852	chr2	10131171	Hypomethylated
cg23094236	chr2	192531492	Hypomethylated
cg14858446	chr6	53783011	Hypomethylated
cg05412229	chr2	111996845	Hypomethylated
cg03602119	chr20	39190788	Hypomethylated
cg13399007	chr10	4386825	Hypomethylated
cg24126437	chr9	114678661	Hypomethylated
cg13910020	chr1	235184121	Hypomethylated
cg13117715	chr16	10392594	Hypomethylated
cg21542303	chr4	103474040	Hypomethylated
cg14346774	chr21	36838242	Hypomethylated
cg24103965	chr15	93365152	Hypomethylated
cg21202809	chr13	52107055	Hypomethylated
cg01412300	chr9	117556118	Hypomethylated
cg04387836	chr13	28631709	Hypomethylated
cg04056774	chr16	46672845	Hypomethylated
cg09438782	chr6	34640615	Hypomethylated
cg13859370	chr20	46068005	Hypomethylated
cg02445634	chr10	30816538	Hypomethylated
cg18878128	chr12	90353977	Hypomethylated
cg05704952	chr4	113040635	Hypomethylated
cg17625824	chr10	97544379	Hypomethylated
cg16231739	chr4	122107272	Hypomethylated
cg10679383	chr5	77862709	Hypomethylated
cg20434422	chr1	84831592	Hypomethylated
cg19733740	chr11	82609923	Hypomethylated
cg00234726	chr2	216756431	Hypomethylated
cg15525052	chr9	134594720	Hypomethylated
cg19836592	chr5	77754849	Hypomethylated
[truncated: 408 more rows]
