# Supplementary material for: The synovial and blood monocyte DNA methylomes mirror prognosis, evolution, and treatment in early arthritis
Source: JCI Insight. 2022 May 9;7(9):e158783. doi: 10.1172/jci.insight.158783 (PMC9090240; doi:10.1172/jci.insight.158783)
Supplement: Supplemental table 6 [file jciinsight-7-158783-s196.xlsx]

## Sheet: Sheet1
Supplementary Table 6. DMPs in GP vs PP (Visit 1) and GP vs PP (Visit 4) (FDR < 0.05 in any comparison).
Illumina_ID	chromosome	position	cluster
cg11769062	chr1	2162892	Hypermethylated
cg02254548	chr1	15585957	Hypermethylated
cg08530036	chr1	19496405	Hypermethylated
cg08252745	chr1	22383233	Hypermethylated
cg06010536	chr1	25437327	Hypermethylated
cg11256186	chr1	42288824	Hypermethylated
cg26264999	chr1	63590478	Hypermethylated
cg23803220	chr1	77404961	Hypermethylated
cg04489548	chr1	110616862	Hypermethylated
cg12682228	chr1	117390623	Hypermethylated
cg14215105	chr1	153715577	Hypermethylated
cg09177094	chr1	158132865	Hypermethylated
cg16993682	chr1	158259267	Hypermethylated
cg12831026	chr1	160752311	Hypermethylated
cg11193201	chr1	161677451	Hypermethylated
cg01727495	chr1	172787993	Hypermethylated
cg09021952	chr1	172852812	Hypermethylated
cg03137972	chr1	173380250	Hypermethylated
cg15794184	chr1	174933931	Hypermethylated
cg19128969	chr1	204673552	Hypermethylated
cg15708127	chr1	224914798	Hypermethylated
cg17357274	chr2	12309400	Hypermethylated
cg18011760	chr2	19320927	Hypermethylated
cg00552529	chr2	20097826	Hypermethylated
cg18860449	chr2	30488768	Hypermethylated
cg07078732	chr2	30505164	Hypermethylated
cg19968742	chr2	33311712	Hypermethylated
cg03169147	chr2	68290319	Hypermethylated
cg13084292	chr2	109200856	Hypermethylated
cg20154206	chr2	128458239	Hypermethylated
cg14458725	chr2	143621422	Hypermethylated
cg02041621	chr2	160820380	Hypermethylated
cg06650563	chr2	165777078	Hypermethylated
cg06836480	chr2	169928250	Hypermethylated
cg14100191	chr2	178034633	Hypermethylated
cg15633603	chr2	190399257	Hypermethylated
cg24272954	chr2	217953104	Hypermethylated
cg07321234	chr2	222067886	Hypermethylated
cg09245319	chr2	227049702	Hypermethylated
cg06793436	chr2	232173843	Hypermethylated
cg25004840	chr2	235330992	Hypermethylated
cg16255438	chr2	242760588	Hypermethylated
cg05692960	chr3	8533440	Hypermethylated
cg10118912	chr3	36950453	Hypermethylated
cg18258597	chr3	39066508	Hypermethylated
cg18994831	chr3	39127677	Hypermethylated
cg06585734	chr3	46037941	Hypermethylated
cg10241937	chr3	59825286	Hypermethylated
cg08949406	chr3	59859901	Hypermethylated
cg19448311	chr3	97727875	Hypermethylated
cg19992418	chr3	105802641	Hypermethylated
cg03612233	chr3	111386651	Hypermethylated
cg01023615	chr3	112077260	Hypermethylated
cg25186292	chr3	122492970	Hypermethylated
cg01432055	chr3	124873847	Hypermethylated
cg16585332	chr3	136651621	Hypermethylated
cg15537651	chr3	141056123	Hypermethylated
cg16576889	chr3	142941660	Hypermethylated
cg02210878	chr3	150630692	Hypermethylated
cg15733321	chr3	152858330	Hypermethylated
cg09831562	chr3	181327124	Hypermethylated
cg05129081	chr3	189348935	Hypermethylated
cg06720722	chr3	189349020	Hypermethylated
cg19359368	chr3	189349072	Hypermethylated
cg16166958	chr3	189408442	Hypermethylated
cg20953110	chr3	189766756	Hypermethylated
cg27404260	chr4	14311360	Hypermethylated
cg17694130	chr4	14858289	Hypermethylated
cg19274680	chr4	26143391	Hypermethylated
cg02311275	chr4	84277682	Hypermethylated
cg02557534	chr4	113030840	Hypermethylated
cg08189464	chr4	123505846	Hypermethylated
cg00024516	chr4	123506193	Hypermethylated
cg08289567	chr4	129307230	Hypermethylated
cg23787348	chr4	144110709	Hypermethylated
cg06370827	chr4	148981970	Hypermethylated
cg05848434	chr4	153618026	Hypermethylated
cg09787640	chr4	169646377	Hypermethylated
cg00967002	chr5	33676060	Hypermethylated
cg11066245	chr5	39196895	Hypermethylated
cg26461200	chr5	56065899	Hypermethylated
cg19047119	chr5	59482822	Hypermethylated
cg26750073	chr5	65854679	Hypermethylated
cg19883489	chr5	71761344	Hypermethylated
cg20653770	chr5	96454889	Hypermethylated
cg15490607	chr5	98390819	Hypermethylated
cg01741352	chr5	118741228	Hypermethylated
cg19853612	chr5	122059383	Hypermethylated
cg19992504	chr5	141799716	Hypermethylated
cg03904435	chr5	145553368	Hypermethylated
cg24180759	chr5	167551233	Hypermethylated
cg19396973	chr5	168011170	Hypermethylated
cg26993745	chr5	169820432	Hypermethylated
cg24430287	chr6	187738	Hypermethylated
cg25138693	chr6	4447277	Hypermethylated
cg23607975	chr6	11386825	Hypermethylated
cg23893830	chr6	14312879	Hypermethylated
cg01549162	chr6	16163799	Hypermethylated
cg11699436	chr6	31535891	Hypermethylated
cg06963503	chr6	35331258	Hypermethylated
cg20477544	chr6	36139635	Hypermethylated
cg25997486	chr6	41251652	Hypermethylated
cg12967653	chr6	52183994	Hypermethylated
cg26898246	chr6	73789893	Hypermethylated
cg04954726	chr6	87862437	Hypermethylated
cg01567563	chr6	90685842	Hypermethylated
cg18495767	chr6	119041215	Hypermethylated
cg16672144	chr6	119483474	Hypermethylated
cg14341014	chr6	131461132	Hypermethylated
cg15235494	chr6	131461154	Hypermethylated
cg08062215	chr6	134785218	Hypermethylated
cg25678819	chr6	140262015	Hypermethylated
cg22210209	chr6	148705147	Hypermethylated
cg26626704	chr6	154627856	Hypermethylated
cg23560388	chr6	155542638	Hypermethylated
cg24249648	chr6	159416529	Hypermethylated
cg10063403	chr6	167364064	Hypermethylated
cg13298859	chr7	2551995	Hypermethylated
cg15468454	chr7	3077160	Hypermethylated
cg25691233	chr7	5721827	Hypermethylated
cg13929657	chr7	17596109	Hypermethylated
cg05729490	chr7	27404186	Hypermethylated
cg13819230	chr7	90794768	Hypermethylated
cg18654674	chr7	92794981	Hypermethylated
cg15991724	chr7	99753771	Hypermethylated
cg21357729	chr7	100514282	Hypermethylated
cg14506152	chr7	106708810	Hypermethylated
cg04276007	chr7	107386511	Hypermethylated
cg20593470	chr7	116725552	Hypermethylated
cg00323915	chr7	150264986	Hypermethylated
cg18581669	chr8	619964	Hypermethylated
cg23296836	chr8	16870926	Hypermethylated
cg17274126	chr8	41522934	Hypermethylated
cg14870420	chr8	77511436	Hypermethylated
cg04790662	chr8	82005984	Hypermethylated
cg03750034	chr8	94430695	Hypermethylated
cg12161677	chr8	105630225	Hypermethylated
cg25980564	chr8	107512168	Hypermethylated
cg07513607	chr8	139843258	Hypermethylated
cg25813150	chr9	19047929	Hypermethylated
cg12695061	chr9	84486787	Hypermethylated
cg17557530	chr9	90193633	Hypermethylated
cg27518839	chr9	111542343	Hypermethylated
cg12578540	chr9	112730763	Hypermethylated
cg06074706	chr9	112734839	Hypermethylated
cg12973541	chr10	4178004	Hypermethylated
cg26642375	chr10	4218285	Hypermethylated
cg08459071	chr10	5753816	Hypermethylated
cg07993480	chr10	12240745	Hypermethylated
cg13371840	chr10	21359106	Hypermethylated
cg15128443	chr10	30704742	Hypermethylated
cg11760395	chr10	33701707	Hypermethylated
cg06998183	chr10	33797121	Hypermethylated
cg04972770	chr10	54223604	Hypermethylated
cg07528661	chr10	78647707	Hypermethylated
cg04684129	chr10	80176096	Hypermethylated
cg14546268	chr10	88960956	Hypermethylated
cg05623746	chr10	90169125	Hypermethylated
cg02166486	chr10	100381591	Hypermethylated
cg08070419	chr10	115201115	Hypermethylated
cg07462448	chr10	115441839	Hypermethylated
cg16500279	chr11	5652862	Hypermethylated
cg10339573	chr11	9532188	Hypermethylated
cg07966196	chr11	10924477	Hypermethylated
cg01540380	chr11	15837081	Hypermethylated
cg22529989	chr11	31259827	Hypermethylated
cg15725086	chr11	33210029	Hypermethylated
cg13570347	chr11	35238776	Hypermethylated
cg13955644	chr11	60809389	Hypermethylated
cg00740527	chr11	60843591	Hypermethylated
cg15365795	chr11	69318318	Hypermethylated
cg00986162	chr11	77147021	Hypermethylated
cg07814555	chr11	86127682	Hypermethylated
cg25981299	chr11	107648052	Hypermethylated
cg10052504	chr11	121243885	Hypermethylated
cg08314156	chr11	122941686	Hypermethylated
cg24765673	chr11	123080587	Hypermethylated
cg00963674	chr12	402443	Hypermethylated
cg19611865	chr12	6772950	Hypermethylated
cg04581174	chr12	7129505	Hypermethylated
cg01175610	chr12	12224245	Hypermethylated
cg08382137	chr12	12224263	Hypermethylated
cg09283219	chr12	59776630	Hypermethylated
cg00452034	chr12	65108407	Hypermethylated
cg01632958	chr12	91619322	Hypermethylated
cg02371766	chr12	92839289	Hypermethylated
cg10574570	chr12	92860574	Hypermethylated
cg10549753	chr12	95226785	Hypermethylated
cg17399459	chr12	105365228	Hypermethylated
cg18700744	chr12	112534558	Hypermethylated
cg20402051	chr12	132092609	Hypermethylated
cg25564764	chr13	31350952	Hypermethylated
cg12880814	chr13	32497964	Hypermethylated
cg13065759	chr13	42919616	Hypermethylated
cg21691063	chr13	43178012	Hypermethylated
cg10274453	chr13	43378115	Hypermethylated
cg10792625	chr13	47742263	Hypermethylated
cg03564172	chr13	52295724	Hypermethylated
cg05832823	chr13	75859661	Hypermethylated
cg23293746	chr13	96666899	Hypermethylated
cg11874016	chr13	98112878	Hypermethylated
cg11046519	chr14	33153193	Hypermethylated
cg20383780	chr14	50990848	Hypermethylated
cg22265173	chr14	53595203	Hypermethylated
cg09687016	chr14	72631876	Hypermethylated
cg24636795	chr14	73330287	Hypermethylated
cg23479410	chr15	63233141	Hypermethylated
cg19938199	chr15	63233163	Hypermethylated
cg19163210	chr15	69599743	Hypermethylated
cg11147094	chr15	88420437	Hypermethylated
cg27638835	chr16	386372	Hypermethylated
cg00061520	chr16	4070370	Hypermethylated
cg24293894	chr16	12639168	Hypermethylated
cg01393447	chr16	14109849	Hypermethylated
cg02481950	chr16	21665001	Hypermethylated
cg02421308	chr16	27240669	Hypermethylated
cg21121742	chr16	56333294	Hypermethylated
cg10576392	chr16	65759561	Hypermethylated
cg24605969	chr16	68919091	Hypermethylated
cg10610290	chr16	80500079	Hypermethylated
cg20021790	chr17	181287	Hypermethylated
cg11069751	chr17	4663316	Hypermethylated
cg00819417	chr17	29698915	Hypermethylated
cg09350362	chr17	38500973	Hypermethylated
cg16322427	chr17	57440028	Hypermethylated
cg16644133	chr17	60688875	Hypermethylated
cg09230870	chr17	61216273	Hypermethylated
cg00864012	chr17	62294664	Hypermethylated
cg22312249	chr17	72779427	Hypermethylated
cg25330016	chr17	77030280	Hypermethylated
cg21243597	chr18	13375539	Hypermethylated
cg19938920	chr18	21757107	Hypermethylated
cg18358965	chr18	56468041	Hypermethylated
cg11416737	chr18	60877849	Hypermethylated
cg12929678	chr18	67624392	Hypermethylated
cg16768840	chr18	67625834	Hypermethylated
cg23693749	chr18	76399433	Hypermethylated
cg07363192	chr19	7764548	Hypermethylated
cg16583572	chr19	10038377	Hypermethylated
cg18094830	chr19	11184878	Hypermethylated
cg12822473	chr19	13271614	Hypermethylated
cg09730524	chr19	49707545	Hypermethylated
cg15277588	chr20	16688412	Hypermethylated
cg11267810	chr20	19867025	Hypermethylated
cg17081805	chr20	23512036	Hypermethylated
cg13419317	chr20	24093738	Hypermethylated
cg27370392	chr20	39715733	Hypermethylated
cg27558208	chr21	32481432	Hypermethylated
cg26440042	chr22	37590109	Hypermethylated
cg03068030	chr22	46688822	Hypermethylated
cg07507129	chr1	2371846	Hypomethylated
cg15168850	chr1	20934737	Hypomethylated
cg23928744	chr1	110765801	Hypomethylated
cg21058413	chr1	224545735	Hypomethylated
cg23422170	chr2	10345002	Hypomethylated
cg24085073	chr2	208666202	Hypomethylated
cg11249728	chr2	223800610	Hypomethylated
cg15382659	chr6	166205199	Hypomethylated
cg24843263	chr11	59827723	Hypomethylated
cg17001194	chr11	116216208	Hypomethylated
cg04345366	chr12	132219025	Hypomethylated
cg10095011	chr12	133049412	Hypomethylated
cg07754143	chr15	65395039	Hypomethylated
cg06168235	chr18	39578867	Hypomethylated
cg09277541	chr21	34677001	Hypomethylated
