# Supplementary material for: The synovial and blood monocyte DNA methylomes mirror prognosis, evolution, and treatment in early arthritis
Source: JCI Insight. 2022 May 9;7(9):e158783. doi: 10.1172/jci.insight.158783 (PMC9090240; doi:10.1172/jci.insight.158783)
Supplement: Supplemental table 7 [file jciinsight-7-158783-s197.xlsx]

## Sheet: in_blood
Supplementary Table 7. DAS28-correlated CpGs in UA blood (rho > 0.7 & p < 0.001)
Illumina_ID	chromosome	position	rho	p
cg00898064	chr3	38029322	-0.903759	4.72282e-08
cg05798794	chr2	240875647	-0.890226	1.46683e-07
cg26963146	chr8	141572043	-0.890226	1.46683e-07
cg17051905	chr8	1725139	-0.881203	2.88608e-07
cg01901274	chr8	28474360	-0.878195	3.57339e-07
cg19382434	chr16	50155951	0.863158	9.62152e-07
cg11504739	chr11	62186059	-0.86015	1.15672e-06
cg15770762	chr17	55450928	0.855639	1.51297e-06
cg13733708	chr20	44597684	-0.851128	1.96153e-06
cg11648875	chr7	74106814	-0.849624	2.13487e-06
cg18260218	chr17	47266492	0.84812	2.32143e-06
cg26092106	chr2	240162403	-0.84812	2.32143e-06
cg15720713	chr16	69332968	-0.84812	2.32143e-06
cg15352569	chr5	112657497	-0.846617	2.52206e-06
cg11056757	chr1	204492757	0.842105	3.21749e-06
cg20574018	chr15	58971061	-0.842105	3.21749e-06
cg13827287	chr12	54730460	0.839098	3.76906e-06
cg08870587	chr11	70455277	0.837594	4.07449e-06
cg01421256	chr4	148452764	-0.834586	4.75061e-06
cg09902198	chr12	64877388	-0.833083	5.12385e-06
cg03104567	chr15	78653945	0.833083	5.12385e-06
cg10556868	chr6	16413525	0.831579	5.52237e-06
cg02329183	chr10	96996225	0.831579	5.52237e-06
cg06615830	chr1	234005021	-0.831579	5.52237e-06
cg08615699	chr4	187982851	-0.831579	5.52237e-06
cg06096415	chr2	18742913	0.830075	5.94759e-06
cg23848889	chr11	70455303	0.830075	5.94759e-06
cg01680062	chr21	36185959	-0.830075	5.94759e-06
cg01486979	chr5	126147720	-0.825564	7.39882e-06
cg08726298	chr5	174115574	-0.825564	7.39882e-06
cg04344600	chr10	21135410	-0.82406	7.94655e-06
cg00794161	chr5	36277882	0.82406	7.94655e-06
cg02312395	chr2	28668166	-0.822556	8.52918e-06
cg12142665	chr3	46055395	-0.822556	8.52918e-06
cg11709110	chr19	1989582	-0.822556	8.52918e-06
cg04406863	chr20	62177350	0.822556	8.52918e-06
cg05816851	chr1	155540173	-0.821053	9.14858e-06
cg27335943	chr5	76283326	0.821053	9.14858e-06
cg17888979	chr7	1609340	-0.819549	9.80669e-06
cg10041955	chr7	30185329	0.819549	9.80669e-06
cg11344771	chr3	188108785	0.816541	1.12472e-05
cg07302959	chr7	92198638	-0.816541	1.12472e-05
cg02525989	chr3	186211510	0.815038	1.20339e-05
cg06737244	chr11	70455308	0.815038	1.20339e-05
cg20057076	chr1	145698084	-0.813534	1.2868e-05
cg17357274	chr2	12309400	0.813534	1.2868e-05
cg12755155	chr6	110975693	-0.813534	1.2868e-05
cg10457327	chr10	134915751	0.813534	1.2868e-05
cg04258138	chr16	636226	0.813534	1.2868e-05
cg12802113	chr17	56740	-0.813534	1.2868e-05
cg03992323	chr1	224023296	-0.81203	1.37517e-05
cg11540553	chr15	65394872	0.81203	1.37517e-05
cg07150398	chr12	26729457	-0.810526	1.46876e-05
cg27307975	chr15	58797838	-0.810526	1.46876e-05
cg26568189	chr1	44330547	-0.809023	1.56783e-05
cg02654279	chr7	65615581	-0.809023	1.56783e-05
cg08253808	chr14	102676956	-0.809023	1.56783e-05
cg09000622	chr1	234911935	-0.807519	1.67263e-05
cg18734877	chr8	27297418	-0.807519	1.67263e-05
cg15710574	chr19	42342973	-0.807519	1.67263e-05
cg24487151	chr3	73025771	-0.806015	1.78346e-05
cg19953768	chr6	105999381	-0.806015	1.78346e-05
cg09880969	chr8	62573858	-0.806015	1.78346e-05
cg00159243	chr12	109023798	-0.806015	1.78346e-05
cg08368182	chr13	21881482	-0.806015	1.78346e-05
cg07784310	chr5	137930557	0.804511	1.90059e-05
cg21136802	chr10	134915655	0.804511	1.90059e-05
cg02387779	chr2	161151271	-0.804511	1.90059e-05
cg11184985	chr2	240876709	-0.804511	1.90059e-05
cg19409920	chr2	240877825	-0.804511	1.90059e-05
cg07331012	chr7	130694908	-0.804511	1.90059e-05
cg15856625	chr10	13735668	-0.804511	1.90059e-05
cg04212127	chr11	78809823	-0.804511	1.90059e-05
cg19702256	chr2	37509109	-0.803008	2.02433e-05
cg05759309	chr4	188513910	-0.803008	2.02433e-05
cg07386414	chr6	88379817	-0.803008	2.02433e-05
cg02002807	chr12	25001602	0.803008	2.02433e-05
cg17604362	chr2	242912676	-0.801504	2.15499e-05
cg23546873	chr11	6426680	-0.801504	2.15499e-05
cg03126153	chr2	46755143	0.801504	2.15499e-05
cg21655992	chr2	61465486	-0.8	2.29289e-05
cg04253213	chr3	38029372	-0.8	2.29289e-05
cg19460016	chr5	179306265	-0.8	2.29289e-05
cg03129528	chr12	68575463	-0.8	2.29289e-05
cg06844027	chr13	78313932	-0.8	2.29289e-05
cg17667105	chr14	68126592	-0.8	2.29289e-05
cg23521371	chr21	38346580	0.8	2.29289e-05
cg04314711	chr7	4848933	0.798496	2.43836e-05
cg07528661	chr10	78647707	0.798496	2.43836e-05
cg08691681	chr14	96080804	0.798496	2.43836e-05
cg05046020	chr1	158148522	-0.796992	2.59175e-05
cg04706201	chr5	131773769	0.795489	2.75342e-05
cg07907795	chr10	134915738	0.795489	2.75342e-05
cg09861299	chr19	12223331	-0.795489	2.75342e-05
cg14046006	chr1	247902273	0.793985	2.92373e-05
cg14511575	chr13	98112279	0.793985	2.92373e-05
cg07875121	chr5	139641529	-0.793985	2.92373e-05
cg25483706	chr6	43481501	-0.793985	2.92373e-05
cg12845451	chr6	159884462	-0.793985	2.92373e-05
cg07394341	chr11	4505721	-0.793985	2.92373e-05
cg26312071	chr15	90727782	-0.793985	2.92373e-05
cg06894381	chr1	67519804	0.792481	3.10309e-05
cg07356373	chr3	129539752	0.792481	3.10309e-05
cg11823551	chr5	143521701	0.792481	3.10309e-05
cg15839964	chr6	137479650	-0.792481	3.10309e-05
cg14420008	chr12	42632122	0.790977	3.29187e-05
cg15841749	chr19	51104899	0.790977	3.29187e-05
cg02126169	chr2	138966793	-0.790977	3.29187e-05
cg03689456	chr12	54673397	-0.790977	3.29187e-05
cg16582792	chr2	168104086	-0.789474	3.4905e-05
cg24719666	chr6	34351597	-0.789474	3.4905e-05
cg13679216	chr9	99801722	0.786466	3.91902e-05
cg21707060	chr4	177278702	-0.784962	4.1498e-05
cg16284640	chr9	16154814	0.784962	4.1498e-05
cg15378605	chr10	125805591	0.784962	4.1498e-05
cg20708712	chr10	129014782	0.784962	4.1498e-05
cg22381196	chr16	72041375	-0.784962	4.1498e-05
cg27366162	chr17	66375194	-0.784962	4.1498e-05
cg20137750	chr1	237035697	-0.783459	4.39223e-05
cg05869491	chr6	209762	-0.783459	4.39223e-05
cg19673549	chr5	54916620	-0.781955	4.64678e-05
cg21357729	chr7	100514282	0.781955	4.64678e-05
cg19501458	chr11	38300329	-0.781955	4.64678e-05
cg26445541	chr12	132498836	-0.781955	4.64678e-05
cg08753091	chr16	75498407	0.781955	4.64678e-05
cg17792970	chr20	49125444	0.781955	4.64678e-05
cg12500430	chr3	126690840	-0.780451	4.91395e-05
cg18053768	chr4	123300223	-0.780451	4.91395e-05
cg16267343	chr5	32710455	-0.780451	4.91395e-05
cg06710694	chr22	29729313	-0.780451	4.91395e-05
cg07685145	chr7	1460672	0.780451	4.91395e-05
cg24143037	chr11	134395264	0.780451	4.91395e-05
cg17933531	chr3	71032102	0.778947	5.19428e-05
cg23196625	chr3	123013082	0.778947	5.19428e-05
cg01048252	chr6	2798911	-0.778947	5.19428e-05
cg16862783	chr9	100802271	0.778947	5.19428e-05
cg14130985	chr11	92640592	-0.778947	5.19428e-05
cg13517567	chr7	99517195	-0.777444	5.48829e-05
cg04989070	chr1	151962815	0.77594	5.79653e-05
cg06865839	chr1	157974507	0.77594	5.79653e-05
cg03461457	chr6	138046149	-0.77594	5.79653e-05
cg22861256	chr11	57667880	0.77594	5.79653e-05
cg20432206	chr11	64081157	-0.77594	5.79653e-05
cg20228862	chr19	41226559	-0.77594	5.79653e-05
cg01813672	chr2	240876919	-0.774436	6.11958e-05
cg22994883	chr7	130615333	-0.774436	6.11958e-05
cg07252680	chr14	94857223	-0.774436	6.11958e-05
cg04644195	chr14	104782446	-0.774436	6.11958e-05
cg06061492	chr10	50221199	0.774436	6.11958e-05
cg18922587	chr11	4103416	0.774436	6.11958e-05
cg19506244	chr3	72663274	0.772932	6.45802e-05
cg15746849	chr8	128231357	-0.772932	6.45802e-05
cg13586425	chr12	131519905	0.772932	6.45802e-05
cg16649360	chr13	107535795	0.772932	6.45802e-05
cg17842399	chr15	55700592	0.772932	6.45802e-05
cg02688694	chr16	75339527	-0.772932	6.45802e-05
cg14543017	chr20	44573010	-0.772932	6.45802e-05
cg05956462	chr3	127175399	0.771429	6.81247e-05
cg23826541	chr11	121154046	0.771429	6.81247e-05
cg15028995	chr19	46628118	0.771429	6.81247e-05
cg27074168	chr10	75827626	-0.771429	6.81247e-05
cg07985898	chr18	55758854	-0.771429	6.81247e-05
cg11363476	chr19	1617650	-0.771429	6.81247e-05
cg20795118	chr20	43272919	-0.771429	6.81247e-05
cg09034264	chr3	126401209	-0.769925	7.18354e-05
cg08583969	chr10	35255147	-0.769925	7.18354e-05
cg25753182	chr12	56500413	-0.769925	7.18354e-05
cg12895014	chr13	46928867	-0.769925	7.18354e-05
cg07817393	chr16	84725640	-0.769925	7.18354e-05
cg08830214	chr19	10201833	-0.769925	7.18354e-05
cg08872313	chr3	69292289	0.769925	7.18354e-05
cg05015959	chr5	143550392	0.769925	7.18354e-05
cg18610549	chr8	35755288	0.769925	7.18354e-05
cg04957903	chr7	38880851	-0.768421	7.57188e-05
cg25362684	chr10	73798289	-0.768421	7.57188e-05
cg13943025	chr11	2210305	0.768421	7.57188e-05
cg12190412	chr14	66008789	0.766917	7.97816e-05
cg02124981	chr19	43917841	0.766917	7.97816e-05
cg11453608	chr5	12795409	-0.766917	7.97816e-05
cg00898966	chr6	101363929	-0.766917	7.97816e-05
cg12172984	chr15	77285569	-0.766917	7.97816e-05
cg18264803	chr20	33464358	-0.766917	7.97816e-05
cg26116906	chr2	200528170	0.765414	8.40305e-05
cg16200808	chr7	44190258	0.765414	8.40305e-05
cg00757950	chr8	66791762	0.765414	8.40305e-05
cg03546790	chr3	46055458	-0.765414	8.40305e-05
cg07381000	chr3	53190612	-0.765414	8.40305e-05
cg11374703	chr6	36086408	-0.765414	8.40305e-05
cg16454042	chr14	70615447	-0.765414	8.40305e-05
cg25163088	chr1	163187660	-0.76391	8.84726e-05
cg15616051	chr3	122770794	-0.76391	8.84726e-05
cg24591972	chr6	162453903	-0.76391	8.84726e-05
cg09418321	chr12	4699617	-0.76391	8.84726e-05
cg00797407	chr20	23113339	-0.76391	8.84726e-05
cg00207865	chr1	111149643	0.76391	8.84726e-05
cg12764704	chr1	233434271	0.76391	8.84726e-05
cg26292078	chr2	43587432	0.76391	8.84726e-05
cg17940908	chr2	127963587	0.76391	8.84726e-05
cg09289684	chr6	90676383	0.76391	8.84726e-05
cg12430467	chr15	30115298	0.76391	8.84726e-05
cg09494694	chr16	21379457	0.76391	8.84726e-05
cg19083977	chr1	1712884	-0.762406	9.31151e-05
cg05389848	chr2	11916255	-0.762406	9.31151e-05
cg07311615	chr1	17019473	0.762406	9.31151e-05
cg08605132	chr2	101824087	0.762406	9.31151e-05
cg17161099	chr6	90885813	0.762406	9.31151e-05
cg03807741	chr11	62496447	0.762406	9.31151e-05
cg14572778	chr19	38389375	0.762406	9.31151e-05
cg04850659	chr1	17019132	0.760902	9.79655e-05
cg22076143	chr2	233271582	0.760902	9.79655e-05
cg20409657	chr3	128791280	0.760902	9.79655e-05
cg23607975	chr6	11386825	0.760902	9.79655e-05
cg19060672	chr10	3184989	0.760902	9.79655e-05
cg22076542	chr11	10846836	0.760902	9.79655e-05
cg01761968	chr12	130824830	0.760902	9.79655e-05
cg26665507	chr19	3596440	0.760902	9.79655e-05
cg11283860	chr1	8273351	-0.760902	9.79655e-05
cg10237817	chr1	154519845	-0.760902	9.79655e-05
cg24599107	chr1	161049442	-0.760902	9.79655e-05
cg01838759	chr3	52491909	-0.760902	9.79655e-05
cg10241561	chr17	9745862	-0.760902	9.79655e-05
cg23893830	chr6	14312879	0.759398	0.000103032
cg21297167	chr6	24720422	-0.759398	0.000103032
cg03511624	chr6	109395175	-0.759398	0.000103032
cg00330946	chr11	123925932	-0.759398	0.000103032
cg26996569	chr12	121829742	0.759398	0.000103032
cg18855629	chr15	57698689	0.759398	0.000103032
cg00673724	chr19	45648482	-0.759398	0.000103032
cg09689478	chr4	153807317	-0.757895	0.000108321
cg27294249	chr5	124827858	-0.757895	0.000108321
cg20782252	chr7	2153773	-0.757895	0.000108321
cg26830054	chr10	119762393	-0.757895	0.000108321
cg26508200	chr12	109235070	-0.757895	0.000108321
cg01905633	chr6	3849390	0.757895	0.000108321
cg10415209	chr12	6182805	0.757895	0.000108321
cg05144113	chr12	56578048	0.757895	0.000108321
cg03501899	chr15	69773740	0.757895	0.000108321
cg08703857	chr7	2653650	0.756391	0.000113842
cg16343129	chr12	132930141	0.756391	0.000113842
cg11951910	chr14	77965390	0.756391	0.000113842
cg06693164	chr16	77533500	0.756391	0.000113842
cg05957717	chr1	110539270	-0.756391	0.000113842
cg19086570	chr3	96495128	-0.756391	0.000113842
cg05405476	chr5	94027887	-0.756391	0.000113842
cg04477635	chr16	20336582	-0.756391	0.000113842
cg20242937	chr17	75208128	-0.756391	0.000113842
cg26556684	chr2	102764617	-0.754887	0.000119603
cg09459403	chr3	4864035	-0.754887	0.000119603
cg13113349	chr5	53736378	0.754887	0.000119603
cg23668476	chr7	65715903	-0.754887	0.000119603
cg17267805	chr10	44880544	0.754887	0.000119603
cg08033217	chr11	119252951	0.754887	0.000119603
cg09009788	chr13	77894097	-0.754887	0.000119603
cg07804973	chr13	114263405	-0.754887	0.000119603
cg13716506	chr15	91404666	-0.754887	0.000119603
cg05822049	chr21	47631743	-0.754887	0.000119603
cg10377188	chr1	160160682	-0.753383	0.000125612
cg15506514	chr2	101638851	-0.753383	0.000125612
cg14249174	chr4	153814350	-0.753383	0.000125612
cg26158133	chr5	72824250	0.753383	0.000125612
cg08995183	chr6	11432046	-0.753383	0.000125612
cg07969739	chr10	93771580	-0.753383	0.000125612
cg23473561	chr11	62230112	0.753383	0.000125612
cg16981808	chr12	16719128	-0.753383	0.000125612
cg11892200	chr20	44572942	-0.753383	0.000125612
cg26110798	chr22	49811851	0.753383	0.000125612
cg23034784	chr1	217112946	-0.75188	0.000131879
cg16886936	chr2	240355845	-0.75188	0.000131879
cg15166461	chr3	2933897	0.75188	0.000131879
cg12008420	chr3	31252036	-0.75188	0.000131879
cg00295135	chr6	90637694	-0.75188	0.000131879
cg20879601	chr7	2946263	-0.75188	0.000131879
cg10861722	chr8	35598325	-0.75188	0.000131879
cg11377286	chr8	59471125	-0.75188	0.000131879
cg20680163	chr8	145033742	-0.75188	0.000131879
cg08124865	chr9	84677623	-0.75188	0.000131879
cg22160073	chr11	5653404	0.75188	0.000131879
cg03916908	chr14	54766170	-0.75188	0.000131879
cg09369521	chr14	74608624	-0.75188	0.000131879
cg10659365	chr19	36598146	-0.75188	0.000131879
cg22913839	chr6	21213927	0.750376	0.000138412
cg00826728	chr10	33624130	0.750376	0.000138412
cg24725516	chr11	99168844	0.750376	0.000138412
cg03775956	chr12	124656417	0.750376	0.000138412
cg03436619	chr15	30113830	0.750376	0.000138412
cg16269712	chr16	1765122	0.750376	0.000138412
cg27458168	chr1	55949430	-0.750376	0.000138412
cg26122676	chr4	45995701	-0.750376	0.000138412
cg07394951	chr4	176734137	-0.750376	0.000138412
cg17979458	chr7	116148106	-0.750376	0.000138412
cg23518000	chr12	3096103	-0.750376	0.000138412
cg27356531	chr12	92175205	-0.750376	0.000138412
cg11848703	chr12	111926422	-0.750376	0.000138412
cg10431604	chr14	24809314	-0.750376	0.000138412
cg00059879	chr15	49534691	-0.750376	0.000138412
cg21640038	chr17	65362900	-0.750376	0.000138412
cg22652378	chr17	78533841	-0.750376	0.000138412
cg05347149	chr21	38337888	-0.750376	0.000138412
cg04581129	chr1	233843673	-0.748872	0.00014522
cg08480146	chr6	13474843	-0.748872	0.00014522
cg08677954	chr6	31604107	-0.748872	0.00014522
cg06367429	chr8	144066842	0.748872	0.00014522
cg09875624	chr11	3254503	-0.748872	0.00014522
cg25019518	chr13	63699319	-0.748872	0.00014522
cg20310415	chr14	71861911	-0.748872	0.00014522
cg15498121	chr14	96039123	0.748872	0.00014522
cg18360734	chr17	8288032	-0.748872	0.00014522
cg22769789	chr17	41833577	-0.748872	0.00014522
cg02378651	chr1	120440128	-0.747368	0.000152314
cg08356841	chr1	150793837	-0.747368	0.000152314
cg19303865	chr2	239232641	-0.747368	0.000152314
cg09454295	chr4	39172218	-0.747368	0.000152314
cg25769469	chr5	71643840	-0.747368	0.000152314
cg21754618	chr6	106944801	-0.747368	0.000152314
cg27178518	chr12	117543745	-0.747368	0.000152314
cg15732759	chr12	131156003	-0.747368	0.000152314
cg13984117	chr19	16392260	-0.747368	0.000152314
cg02233071	chr21	36181045	-0.747368	0.000152314
cg05783139	chr2	198650984	0.747368	0.000152314
cg06229821	chr3	14191355	0.747368	0.000152314
cg06963503	chr6	35331258	0.747368	0.000152314
cg14035664	chr9	75262772	0.747368	0.000152314
cg17841758	chr11	119883904	0.747368	0.000152314
cg11337413	chr17	64536643	0.747368	0.000152314
cg00570145	chr20	23426587	0.747368	0.000152314
cg13575784	chr1	22764355	-0.745865	0.000159702
cg02290880	chr1	206317853	-0.745865	0.000159702
cg26609776	chr2	45955702	0.745865	0.000159702
cg20294812	chr2	85919995	-0.745865	0.000159702
cg07108206	chr2	232791813	-0.745865	0.000159702
cg06072474	chr4	183364824	0.745865	0.000159702
cg21196930	chr6	23214307	-0.745865	0.000159702
cg12428546	chr9	117281040	0.745865	0.000159702
cg10160930	chr11	112532296	-0.745865	0.000159702
cg07994320	chr12	104850523	-0.745865	0.000159702
cg05315276	chr14	52981334	-0.745865	0.000159702
cg00692279	chr22	50448933	0.745865	0.000159702
cg00833822	chr1	6515579	0.744361	0.000167396
cg08096908	chr2	1441096	-0.744361	0.000167396
cg10011158	chr2	161945393	0.744361	0.000167396
cg00989806	chr2	240918135	-0.744361	0.000167396
cg17836787	chr3	49136573	-0.744361	0.000167396
cg24934906	chr6	6393420	0.744361	0.000167396
cg10250809	chr8	96126654	-0.744361	0.000167396
cg09495739	chr11	45939618	-0.744361	0.000167396
cg03585096	chr13	20287929	-0.744361	0.000167396
cg03361294	chr14	57051002	-0.744361	0.000167396
cg09674223	chr16	58914344	-0.744361	0.000167396
cg04869310	chr18	67136024	-0.744361	0.000167396
cg03163944	chr19	37663715	0.744361	0.000167396
cg23928417	chr21	16230106	0.744361	0.000167396
cg06802841	chr1	145477318	0.742857	0.000175404
cg08552853	chr2	102875371	-0.742857	0.000175404
cg02928278	chr6	29574917	-0.742857	0.000175404
cg00949332	chr8	48775487	-0.742857	0.000175404
cg16180595	chr10	73040495	0.742857	0.000175404
cg02212626	chr11	130633240	-0.742857	0.000175404
cg17773562	chr12	11245949	-0.742857	0.000175404
cg19925256	chr12	50975458	-0.742857	0.000175404
cg11754880	chr16	57671152	-0.742857	0.000175404
cg04886642	chr17	72920358	-0.742857	0.000175404
cg05712125	chr1	9513979	-0.741353	0.000183739
cg08483684	chr1	158913030	-0.741353	0.000183739
cg07893986	chr2	238689704	-0.741353	0.000183739
cg04294207	chr3	5099497	0.741353	0.000183739
cg26145829	chr4	83145100	0.741353	0.000183739
cg24796103	chr6	15609000	-0.741353	0.000183739
cg18053469	chr12	105968109	-0.741353	0.000183739
cg00781861	chr12	110380864	0.741353	0.000183739
cg19599407	chr15	33360213	0.741353	0.000183739
cg01818128	chr17	71224326	-0.741353	0.000183739
cg17965622	chr22	37603296	0.741353	0.000183739
cg25818299	chr2	32293337	0.73985	0.00019241
cg07493704	chr2	109147720	0.73985	0.00019241
cg05682985	chr3	125360702	0.73985	0.00019241
cg13047929	chr3	187682795	-0.73985	0.00019241
cg07363961	chr5	539879	0.73985	0.00019241
cg09944592	chr5	145253738	-0.73985	0.00019241
cg18704591	chr6	106229171	-0.73985	0.00019241
cg13420273	chr7	18810211	-0.73985	0.00019241
cg12595459	chr8	28527301	-0.73985	0.00019241
cg19910231	chr10	3167370	-0.73985	0.00019241
cg03793951	chr10	134856498	0.73985	0.00019241
cg22777949	chr11	810210	-0.73985	0.00019241
cg24012863	chr11	8741098	-0.73985	0.00019241
cg15456896	chr11	122580023	-0.73985	0.00019241
cg07984817	chr13	30434394	-0.73985	0.00019241
cg04039119	chr13	113987284	0.73985	0.00019241
cg27550441	chr16	14530549	0.73985	0.00019241
cg10858337	chr17	18057179	-0.73985	0.00019241
cg14172282	chr1	172989889	0.738346	0.000201429
cg26285340	chr1	192702808	-0.738346	0.000201429
cg22876901	chr2	67751757	-0.738346	0.000201429
cg23429047	chr2	129028541	0.738346	0.000201429
cg23511909	chr3	128340786	-0.738346	0.000201429
cg11780768	chr5	97655531	-0.738346	0.000201429
cg27259294	chr5	109218152	-0.738346	0.000201429
cg18821263	chr6	116883168	0.738346	0.000201429
cg00408623	chr7	44916198	0.738346	0.000201429
cg22330924	chr7	155900755	0.738346	0.000201429
cg13812927	chr9	89517862	0.738346	0.000201429
cg11949253	chr11	236999	-0.738346	0.000201429
cg19042947	chr14	95027440	-0.738346	0.000201429
cg05107947	chr17	47923249	0.738346	0.000201429
cg05014196	chr20	2759539	0.738346	0.000201429
cg16926734	chr1	38152103	-0.736842	0.000210808
cg00245746	chr2	674939	-0.736842	0.000210808
cg13734281	chr2	91944277	0.736842	0.000210808
cg07021034	chr6	22024334	0.736842	0.000210808
cg20478239	chr7	51544474	-0.736842	0.000210808
cg04851652	chr7	130798756	0.736842	0.000210808
cg13791644	chr10	119794365	-0.736842	0.000210808
cg11172000	chr11	123490437	-0.736842	0.000210808
cg18598727	chr13	37576216	-0.736842	0.000210808
cg25674846	chr14	77254293	0.736842	0.000210808
cg00294196	chr15	93572608	-0.736842	0.000210808
cg18258716	chr17	26688948	0.736842	0.000210808
cg25498482	chr17	40183673	-0.736842	0.000210808
cg09057011	chr19	55182664	0.736842	0.000210808
cg08424893	chr22	40685945	-0.736842	0.000210808
cg06867876	chr2	66552983	-0.735338	0.000220557
cg11902329	chr2	228253635	-0.735338	0.000220557
cg24918587	chr4	75764251	-0.735338	0.000220557
cg26855406	chr5	178902955	0.735338	0.000220557
cg25643932	chr10	29912855	-0.735338	0.000220557
cg15795175	chr10	92753516	0.735338	0.000220557
cg12886918	chr12	102026925	0.735338	0.000220557
cg00934800	chr20	1806292	-0.735338	0.000220557
cg12367034	chr21	44933621	-0.735338	0.000220557
cg18152422	chr22	27509334	0.735338	0.000220557
cg22984723	chr22	29514071	-0.735338	0.000220557
cg22488367	chr22	45608447	0.735338	0.000220557
cg22600250	chr2	240714432	-0.733835	0.000230689
cg02673648	chr4	4273865	-0.733835	0.000230689
cg23705108	chr4	27102874	-0.733835	0.000230689
cg25561576	chr4	106631905	-0.733835	0.000230689
cg06626102	chr5	1346155	0.733835	0.000230689
cg19774365	chr7	64342996	-0.733835	0.000230689
cg25356951	chr8	25023245	0.733835	0.000230689
cg14195992	chr8	48265916	-0.733835	0.000230689
cg03428868	chr8	88986272	0.733835	0.000230689
cg08159120	chr9	75263370	0.733835	0.000230689
cg21217093	chr9	81871808	0.733835	0.000230689
cg09675519	chr10	72139818	-0.733835	0.000230689
cg26091131	chr10	73498623	-0.733835	0.000230689
cg19808127	chr11	34110995	0.733835	0.000230689
cg11077433	chr11	122142004	0.733835	0.000230689
cg09492074	chr15	66263623	-0.733835	0.000230689
cg16959863	chr15	92481448	-0.733835	0.000230689
cg13296578	chr17	79410559	-0.733835	0.000230689
cg15142116	chr17	80550647	0.733835	0.000230689
cg25746394	chr19	45450500	-0.733835	0.000230689
cg22970261	chr22	23493146	-0.733835	0.000230689
cg13461622	chr1	25291384	0.732331	0.000241216
cg08527590	chr1	47047956	-0.732331	0.000241216
cg06409747	chr1	168258968	-0.732331	0.000241216
cg09564628	chr3	51664312	-0.732331	0.000241216
cg22646937	chr5	169816791	0.732331	0.000241216
cg22407942	chr7	22894827	-0.732331	0.000241216
cg24745803	chr7	44769932	-0.732331	0.000241216
cg22436087	chr8	130315810	-0.732331	0.000241216
cg26979142	chr9	35772184	-0.732331	0.000241216
cg14567252	chr13	104425040	-0.732331	0.000241216
cg15647480	chr16	1129217	0.732331	0.000241216
cg06795069	chr19	10197425	-0.732331	0.000241216
cg17075538	chr19	15306891	-0.732331	0.000241216
cg11646289	chr21	44493080	-0.732331	0.000241216
cg05802807	chr1	90312007	-0.730827	0.000252151
cg14975547	chr2	75827617	-0.730827	0.000252151
cg05007112	chr2	109109140	-0.730827	0.000252151
cg26676416	chr3	72312045	-0.730827	0.000252151
cg03327615	chr3	143690245	-0.730827	0.000252151
cg23745290	chr4	106392020	-0.730827	0.000252151
cg14549300	chr5	35957834	-0.730827	0.000252151
cg13023677	chr5	137675417	-0.730827	0.000252151
cg21525946	chr5	167022852	-0.730827	0.000252151
cg08111714	chr6	53221149	-0.730827	0.000252151
cg13595556	chr9	129648321	-0.730827	0.000252151
cg05211996	chr10	47967331	-0.730827	0.000252151
cg19904062	chr10	76949811	-0.730827	0.000252151
cg22213622	chr12	22090729	-0.730827	0.000252151
cg15701583	chr16	22365671	-0.730827	0.000252151
cg27638661	chr16	30007844	-0.730827	0.000252151
cg01286935	chr16	89778246	-0.730827	0.000252151
cg12307787	chr20	48099358	-0.730827	0.000252151
cg07614851	chr1	22391707	0.730827	0.000252151
cg05951474	chr1	54155469	0.730827	0.000252151
cg07015079	chr1	145549440	0.730827	0.000252151
cg07397399	chr3	66025219	0.730827	0.000252151
cg03475556	chr5	173205909	0.730827	0.000252151
cg17651451	chr5	178697399	0.730827	0.000252151
cg20164558	chr6	42952123	0.730827	0.000252151
cg24648187	chr7	6272063	0.730827	0.000252151
cg01888395	chr9	132145104	0.730827	0.000252151
cg02865033	chr16	31235534	0.730827	0.000252151
cg01616967	chr16	88101501	0.730827	0.000252151
cg15891639	chr20	46293768	0.730827	0.000252151
cg10876767	chr4	7637532	-0.729323	0.000263507
cg03776905	chr6	86295699	-0.729323	0.000263507
cg05624396	chr6	166759419	-0.729323	0.000263507
cg10061235	chr7	4768696	-0.729323	0.000263507
cg13921425	chr10	13816657	-0.729323	0.000263507
cg13042488	chr10	70587180	0.729323	0.000263507
cg03934392	chr11	1769151	0.729323	0.000263507
cg18796873	chr16	58035029	-0.729323	0.000263507
cg00225858	chr16	84223840	-0.729323	0.000263507
cg23778310	chr2	39103301	0.72782	0.000275296
cg07690783	chr2	69614455	0.72782	0.000275296
cg18104251	chr4	71714971	0.72782	0.000275296
cg10494569	chr4	111118136	0.72782	0.000275296
cg25173739	chr5	176920515	0.72782	0.000275296
cg12578540	chr9	112730763	0.72782	0.000275296
cg08991401	chr17	7233852	0.72782	0.000275296
cg26463154	chr17	72939893	0.72782	0.000275296
cg27442054	chr1	2449540	-0.72782	0.000275296
cg04103807	chr4	135249412	-0.72782	0.000275296
cg12610229	chr5	88236484	-0.72782	0.000275296
cg11174816	chr7	37026757	-0.72782	0.000275296
cg09176152	chr7	54048122	-0.72782	0.000275296
cg08247911	chr8	23029735	-0.72782	0.000275296
cg00149340	chr9	112192789	-0.72782	0.000275296
cg04711454	chr9	124045186	-0.72782	0.000275296
cg02375182	chr9	132260560	-0.72782	0.000275296
cg01361772	chr10	101908471	-0.72782	0.000275296
cg11067226	chr13	25103994	-0.72782	0.000275296
cg07431973	chr14	52142382	-0.72782	0.000275296
cg03776923	chr16	69762342	-0.72782	0.000275296
cg22377428	chr17	72363881	-0.72782	0.000275296
cg10476712	chr19	3411819	-0.72782	0.000275296
cg25306611	chr1	77334255	0.726316	0.000287533
cg11708417	chr1	173603538	-0.726316	0.000287533
cg00500027	chr2	26701354	0.726316	0.000287533
cg16053890	chr2	231091054	0.726316	0.000287533
cg21753092	chr2	238071770	0.726316	0.000287533
cg00512210	chr4	56053045	-0.726316	0.000287533
cg09005125	chr5	66296977	0.726316	0.000287533
cg24990238	chr5	169816959	0.726316	0.000287533
cg19642177	chr6	74270820	0.726316	0.000287533
cg22629417	chr7	28337609	0.726316	0.000287533
cg07537392	chr7	156309328	0.726316	0.000287533
cg16912810	chr8	29662104	0.726316	0.000287533
cg27251916	chr8	125954284	-0.726316	0.000287533
cg09995951	chr8	143115998	-0.726316	0.000287533
cg15431042	chr10	45948651	-0.726316	0.000287533
cg00311702	chr10	89857115	-0.726316	0.000287533
cg19142903	chr10	97455007	-0.726316	0.000287533
cg20498089	chr11	44614254	-0.726316	0.000287533
cg05082738	chr11	60414917	0.726316	0.000287533
cg03971994	chr11	61467920	0.726316	0.000287533
cg14199144	chr11	113852042	0.726316	0.000287533
cg12752121	chr13	96375808	-0.726316	0.000287533
cg05533447	chr16	78168789	0.726316	0.000287533
cg01319874	chr20	46397227	0.726316	0.000287533
cg02481237	chr1	3070602	-0.724812	0.000300231
cg12688609	chr1	51811021	-0.724812	0.000300231
cg04264230	chr1	168249766	-0.724812	0.000300231
cg25216538	chr4	6925469	-0.724812	0.000300231
cg23462428	chr4	78928449	-0.724812	0.000300231
cg00705600	chr4	185820659	-0.724812	0.000300231
cg14582080	chr6	170457110	-0.724812	0.000300231
cg01859872	chr10	28670026	-0.724812	0.000300231
cg06142509	chr12	11287343	-0.724812	0.000300231
cg24325991	chr1	184943910	0.724812	0.000300231
cg01529669	chr1	224829309	0.724812	0.000300231
cg08375965	chr3	13601388	0.724812	0.000300231
cg25683812	chr3	56976753	0.724812	0.000300231
cg11461076	chr5	134569971	0.724812	0.000300231
cg15525052	chr9	134594720	0.724812	0.000300231
cg25173971	chr17	48796995	0.724812	0.000300231
cg11339680	chr1	25046406	0.723308	0.000313403
cg06944857	chr1	155120673	0.723308	0.000313403
cg13271483	chr5	118787324	0.723308	0.000313403
cg09568874	chr10	102607482	0.723308	0.000313403
cg14463129	chr14	68145072	0.723308	0.000313403
cg03574306	chr16	85470661	0.723308	0.000313403
cg27508904	chr16	86466092	0.723308	0.000313403
cg27594157	chr19	1235002	0.723308	0.000313403
cg23400599	chr1	220944198	-0.723308	0.000313403
cg16180663	chr11	39183365	-0.723308	0.000313403
cg11363745	chr14	39954021	-0.723308	0.000313403
cg15661409	chr14	57960975	-0.723308	0.000313403
cg03471122	chr15	27128314	-0.723308	0.000313403
cg23481204	chr16	50848511	-0.723308	0.000313403
cg26019096	chr17	7218469	-0.723308	0.000313403
cg26452756	chr20	48641377	-0.723308	0.000313403
cg20087386	chr1	7168402	0.721805	0.000327066
cg23803220	chr1	77404961	0.721805	0.000327066
cg01370117	chr2	201165844	-0.721805	0.000327066
cg05471845	chr3	42306466	-0.721805	0.000327066
cg07663789	chr5	32711428	-0.721805	0.000327066
cg04947350	chr6	42336359	-0.721805	0.000327066
cg27200989	chr6	130437434	0.721805	0.000327066
cg17492574	chr6	159488630	-0.721805	0.000327066
cg06719065	chr8	6486244	0.721805	0.000327066
cg00591936	chr8	25503436	0.721805	0.000327066
cg13661827	chr9	111885601	-0.721805	0.000327066
cg15410088	chr10	119122773	-0.721805	0.000327066
cg00468091	chr11	28111110	-0.721805	0.000327066
cg10447982	chr12	26279442	0.721805	0.000327066
cg21860329	chr13	42265545	-0.721805	0.000327066
cg23866358	chr14	56139472	-0.721805	0.000327066
cg06312024	chr14	93672721	-0.721805	0.000327066
cg13031948	chr15	65690550	-0.721805	0.000327066
cg10915274	chr15	70577112	0.721805	0.000327066
cg08624878	chr16	676041	0.721805	0.000327066
cg08794570	chr18	48257809	0.721805	0.000327066
cg08841048	chr19	44124408	0.721805	0.000327066
cg18032156	chr20	46396747	0.721805	0.000327066
cg22117968	chr21	46768123	-0.721805	0.000327066
cg26783079	chr1	2434057	-0.720301	0.000341233
cg13980638	chr1	183249235	-0.720301	0.000341233
cg05721417	chr1	190873625	-0.720301	0.000341233
cg26242075	chr2	54108115	-0.720301	0.000341233
cg03583022	chr2	160967506	-0.720301	0.000341233
cg12105765	chr3	183947331	-0.720301	0.000341233
cg14530528	chr6	32821813	-0.720301	0.000341233
cg15394602	chr8	130395385	-0.720301	0.000341233
cg04246649	chr10	44974326	-0.720301	0.000341233
cg04709491	chr10	74055788	-0.720301	0.000341233
cg16972271	chr12	11364705	-0.720301	0.000341233
cg12326308	chr15	49913308	-0.720301	0.000341233
cg11191766	chr15	52945690	-0.720301	0.000341233
cg04044465	chr16	972662	-0.720301	0.000341233
cg10176546	chr17	16127513	-0.720301	0.000341233
cg11664417	chr5	71883709	0.720301	0.000341233
cg24418393	chr7	4065930	0.720301	0.000341233
cg02296472	chr8	103942296	0.720301	0.000341233
cg08343540	chr16	28025184	0.720301	0.000341233
cg08801321	chr3	58505613	-0.718797	0.000355919
cg00003965	chr3	108476877	-0.718797	0.000355919
cg24022651	chr3	171936388	0.718797	0.000355919
cg08040824	chr3	189420437	-0.718797	0.000355919
cg05934812	chr5	334321	0.718797	0.000355919
cg17182762	chr5	142125146	-0.718797	0.000355919
cg05044213	chr5	177665408	-0.718797	0.000355919
cg04223026	chr7	50791507	-0.718797	0.000355919
cg08901581	chr7	81662169	-0.718797	0.000355919
cg08398805	chr8	25904620	-0.718797	0.000355919
cg03882466	chr8	134162840	-0.718797	0.000355919
cg14554932	chr11	100551042	-0.718797	0.000355919
cg10576392	chr16	65759561	0.718797	0.000355919
cg06231645	chr16	75618277	0.718797	0.000355919
cg25119028	chr17	47910988	0.718797	0.000355919
cg02630628	chr19	50116702	-0.718797	0.000355919
cg09210315	chr20	61273054	-0.718797	0.000355919
cg05489065	chr5	6381179	0.717293	0.000371141
cg19925215	chr8	80964917	0.717293	0.000371141
cg27449209	chr9	136396557	0.717293	0.000371141
cg24773560	chr12	56732722	0.717293	0.000371141
cg09427370	chr15	40633815	0.717293	0.000371141
cg21101777	chr16	201475	0.717293	0.000371141
cg00885602	chr18	2638404	0.717293	0.000371141
cg03986384	chr20	3801052	0.717293	0.000371141
cg07168837	chr1	3037274	-0.717293	0.000371141
cg03257923	chr1	6661808	-0.717293	0.000371141
cg04981315	chr1	110768718	-0.717293	0.000371141
cg02867990	chr2	240876535	-0.717293	0.000371141
cg12788355	chr6	132374874	-0.717293	0.000371141
cg18691746	chr9	83264553	-0.717293	0.000371141
cg18349637	chr9	88661457	-0.717293	0.000371141
cg08536094	chr9	136245696	-0.717293	0.000371141
cg10932167	chr11	6238414	-0.717293	0.000371141
cg25723331	chr11	44613979	-0.717293	0.000371141
cg11002709	chr12	56923556	-0.717293	0.000371141
cg05187247	chr14	101455259	-0.717293	0.000371141
cg14544505	chr18	12325955	-0.717293	0.000371141
cg09975265	chr20	43667880	-0.717293	0.000371141
cg21560830	chr22	49879781	-0.717293	0.000371141
cg09842038	chr2	10205715	0.715789	0.000386913
cg26308293	chr2	125357654	-0.715789	0.000386913
cg19443418	chr4	39482009	-0.715789	0.000386913
cg04986097	chr5	40835622	-0.715789	0.000386913
cg01633848	chr5	68855559	0.715789	0.000386913
cg01181777	chr6	41840187	-0.715789	0.000386913
cg25060738	chr6	108108558	0.715789	0.000386913
cg18798412	chr6	143117966	-0.715789	0.000386913
cg00290303	chr7	105946463	0.715789	0.000386913
cg00323265	chr9	35714154	-0.715789	0.000386913
cg16565638	chr10	65423742	0.715789	0.000386913
cg16299038	chr11	3712509	-0.715789	0.000386913
cg20427331	chr13	52000061	-0.715789	0.000386913
cg23037673	chr14	69557285	-0.715789	0.000386913
cg24305039	chr14	100150592	-0.715789	0.000386913
cg22807187	chr15	25474742	-0.715789	0.000386913
cg08061943	chr16	69224411	-0.715789	0.000386913
cg10186605	chr17	29667325	0.715789	0.000386913
cg16953473	chr17	59539586	0.715789	0.000386913
cg00125455	chr20	44574270	-0.715789	0.000386913
cg16524312	chr1	88148416	-0.714286	0.000403253
cg22670147	chr2	115419739	-0.714286	0.000403253
cg13194260	chr2	201659990	-0.714286	0.000403253
cg07573110	chr3	10599712	-0.714286	0.000403253
cg12976108	chr3	47324179	-0.714286	0.000403253
cg14214865	chr3	197025862	-0.714286	0.000403253
cg22143002	chr5	70829316	-0.714286	0.000403253
cg02250442	chr9	124090920	-0.714286	0.000403253
cg27658402	chr10	2502327	-0.714286	0.000403253
cg15002531	chr14	39132018	-0.714286	0.000403253
cg11572076	chr15	51370581	-0.714286	0.000403253
cg17287587	chr17	975092	-0.714286	0.000403253
cg26755793	chr18	24220539	-0.714286	0.000403253
cg09881838	chr20	13001428	-0.714286	0.000403253
cg05439186	chr2	20101754	0.714286	0.000403253
cg06367707	chr3	13087699	0.714286	0.000403253
cg04343753	chr4	4382271	0.714286	0.000403253
cg08273063	chr5	570684	0.714286	0.000403253
cg13480617	chr5	35230724	0.714286	0.000403253
cg11145818	chr7	64363876	0.714286	0.000403253
cg16091500	chr8	30180775	0.714286	0.000403253
cg22201540	chr9	35976985	0.714286	0.000403253
cg07070138	chr11	1030199	0.714286	0.000403253
cg19644850	chr11	62571802	0.714286	0.000403253
cg02215611	chr16	67918964	0.714286	0.000403253
cg16635274	chr18	44497830	0.714286	0.000403253
cg10341746	chr19	11146019	0.714286	0.000403253
cg25540178	chr20	61263863	0.714286	0.000403253
cg01177796	chr2	55459860	0.712782	0.000420175
cg04553307	chr7	922774	0.712782	0.000420175
cg20557603	chr12	68873952	0.712782	0.000420175
cg21728483	chr16	3739197	0.712782	0.000420175
cg25339908	chr18	45353882	0.712782	0.000420175
cg07389144	chr21	47969886	0.712782	0.000420175
cg11377569	chr1	22799113	-0.712782	0.000420175
cg18780271	chr1	234406305	-0.712782	0.000420175
cg15021505	chr3	110676452	-0.712782	0.000420175
cg18849308	chr3	194919423	-0.712782	0.000420175
cg19136528	chr4	22444868	-0.712782	0.000420175
cg16266257	chr4	40240344	-0.712782	0.000420175
cg21801292	chr4	117626793	-0.712782	0.000420175
cg14150521	chr4	145609804	-0.712782	0.000420175
cg06102340	chr6	8859228	-0.712782	0.000420175
cg09302776	chr6	29127981	-0.712782	0.000420175
cg24921720	chr7	32909089	-0.712782	0.000420175
cg18677212	chr9	3264869	-0.712782	0.000420175
cg00992745	chr10	102025745	-0.712782	0.000420175
cg02816425	chr11	16809232	-0.712782	0.000420175
cg10402062	chr11	95245501	-0.712782	0.000420175
cg02804067	chr12	22435272	-0.712782	0.000420175
cg01797913	chr12	82349699	-0.712782	0.000420175
cg01729452	chr15	29433284	-0.712782	0.000420175
cg04025032	chr16	11306501	-0.712782	0.000420175
cg09864151	chr18	4074715	-0.712782	0.000420175
cg09992259	chr1	15868491	0.711278	0.000437699
cg23946962	chr6	12515936	0.711278	0.000437699
cg20477544	chr6	36139635	0.711278	0.000437699
cg03026865	chr6	47637945	0.711278	0.000437699
cg23767994	chr7	96621322	0.711278	0.000437699
cg04154276	chr10	23983887	0.711278	0.000437699
cg00079898	chr11	5801243	0.711278	0.000437699
cg14857024	chr12	66234240	0.711278	0.000437699
cg02733067	chr17	19994080	0.711278	0.000437699
cg17939797	chr17	47922777	0.711278	0.000437699
cg20444209	chr22	42418734	0.711278	0.000437699
cg24907813	chr1	113211673	-0.711278	0.000437699
cg17842936	chr1	153250272	-0.711278	0.000437699
cg13164520	chr1	248191943	-0.711278	0.000437699
cg01095594	chr2	47526942	-0.711278	0.000437699
cg18768831	chr2	213628993	-0.711278	0.000437699
cg14321810	chr4	36292217	-0.711278	0.000437699
cg16067773	chr5	34756888	-0.711278	0.000437699
cg19124160	chr5	124706047	-0.711278	0.000437699
cg05316065	chr8	130799006	-0.711278	0.000437699
cg14457907	chr8	144453732	-0.711278	0.000437699
cg15812976	chr9	33256909	-0.711278	0.000437699
cg04171303	chr9	129871731	-0.711278	0.000437699
cg04226002	chr11	113953461	-0.711278	0.000437699
cg13828839	chr11	117747165	-0.711278	0.000437699
cg09718037	chr12	117042853	-0.711278	0.000437699
cg15817945	chr15	58430560	-0.711278	0.000437699
cg06008511	chr15	90727885	-0.711278	0.000437699
cg16059425	chr16	66863481	-0.711278	0.000437699
cg22518417	chr16	67192408	-0.711278	0.000437699
cg06878729	chr1	34436467	-0.709774	0.000455839
cg06528771	chr2	102513984	-0.709774	0.000455839
cg10363550	chr2	145170400	-0.709774	0.000455839
cg14864308	chr6	4448054	-0.709774	0.000455839
cg10201663	chr6	29720684	-0.709774	0.000455839
cg03292088	chr8	529492	-0.709774	0.000455839
cg12544858	chr8	41494332	-0.709774	0.000455839
cg17842752	chr8	127501277	-0.709774	0.000455839
cg04592948	chr11	5300177	-0.709774	0.000455839
cg02319097	chr12	10373230	-0.709774	0.000455839
cg13346427	chr12	118577238	-0.709774	0.000455839
cg08061302	chr14	91011604	-0.709774	0.000455839
cg26388152	chr17	27944452	-0.709774	0.000455839
cg03933550	chr18	55906324	-0.709774	0.000455839
cg26168873	chr20	56547386	-0.709774	0.000455839
cg02527527	chr22	38303309	-0.709774	0.000455839
cg15203632	chr1	233763900	0.709774	0.000455839
cg01085830	chr2	11774353	0.709774	0.000455839
cg21690760	chr6	9842701	0.709774	0.000455839
cg09774310	chr11	69504792	0.709774	0.000455839
cg00917416	chr11	103768858	0.709774	0.000455839
cg25565611	chr14	23011991	0.709774	0.000455839
cg08122070	chr1	1689609	-0.708271	0.000474615
cg11018723	chr1	25256938	-0.708271	0.000474615
cg19947112	chr1	167494359	-0.708271	0.000474615
cg18818801	chr1	198873510	-0.708271	0.000474615
cg25295899	chr3	33482260	-0.708271	0.000474615
cg11729848	chr5	145252093	-0.708271	0.000474615
cg08705258	chr8	26493474	-0.708271	0.000474615
cg26063655	chr9	26790652	-0.708271	0.000474615
cg11207540	chr12	52399730	-0.708271	0.000474615
cg27305893	chr12	57894137	-0.708271	0.000474615
cg15540842	chr15	65496777	-0.708271	0.000474615
cg02283042	chr16	83200381	-0.708271	0.000474615
cg06109293	chr19	56850657	-0.708271	0.000474615
cg14894133	chr22	38314138	-0.708271	0.000474615
cg15564619	chr1	2163436	0.708271	0.000474615
cg11525404	chr1	88054229	0.708271	0.000474615
cg26154884	chr2	99061080	0.708271	0.000474615
cg14110710	chr2	219432048	0.708271	0.000474615
cg19283150	chr3	20167450	0.708271	0.000474615
cg18817548	chr3	49155206	0.708271	0.000474615
cg03388769	chr5	60622670	0.708271	0.000474615
cg08073009	chr6	30035240	0.708271	0.000474615
cg20207650	chr7	51111970	0.708271	0.000474615
cg15742700	chr8	11350852	0.708271	0.000474615
cg22900075	chr17	55952562	0.708271	0.000474615
cg27370392	chr20	39715733	0.708271	0.000474615
cg27199550	chr5	22212644	0.706767	0.000494044
cg04138378	chr7	95849191	0.706767	0.000494044
cg09012003	chr12	97383137	0.706767	0.000494044
cg05607089	chr14	67883731	0.706767	0.000494044
cg02485491	chr16	5266294	0.706767	0.000494044
cg03393602	chr18	19285335	0.706767	0.000494044
cg15584480	chr22	50449971	0.706767	0.000494044
cg19405042	chr1	20066291	-0.706767	0.000494044
cg03574890	chr1	151284128	-0.706767	0.000494044
cg12226946	chr1	154584086	-0.706767	0.000494044
cg21058413	chr1	224545735	-0.706767	0.000494044
cg12500226	chr4	6790095	-0.706767	0.000494044
cg05654938	chr4	137786341	-0.706767	0.000494044
cg06067816	chr4	147256090	-0.706767	0.000494044
cg10147462	chr8	107024638	-0.706767	0.000494044
cg09149974	chr10	94754428	-0.706767	0.000494044
cg09092584	chr11	27380270	-0.706767	0.000494044
cg12167091	chr12	49246502	-0.706767	0.000494044
cg02610614	chr12	54762553	-0.706767	0.000494044
cg14208295	chr14	62034669	-0.706767	0.000494044
cg07102397	chr14	89864726	-0.706767	0.000494044
cg03668386	chr17	71189053	-0.706767	0.000494044
cg16946894	chr18	21567343	-0.706767	0.000494044
cg13468874	chr18	70987114	-0.706767	0.000494044
cg14951525	chr1	16767146	-0.705263	0.000514145
cg02155957	chr1	46930730	-0.705263	0.000514145
cg20227495	chr1	78355267	0.705263	0.000514145
cg20925722	chr1	88278874	0.705263	0.000514145
cg18719508	chr4	80979381	0.705263	0.000514145
cg17742165	chr4	101930485	0.705263	0.000514145
cg05908015	chr5	142445009	0.705263	0.000514145
cg13344434	chr6	35570572	-0.705263	0.000514145
cg19889126	chr7	107416756	-0.705263	0.000514145
cg09473788	chr8	22833128	0.705263	0.000514145
cg02448523	chr8	37927439	-0.705263	0.000514145
cg01316909	chr8	101315525	-0.705263	0.000514145
cg18998432	chr9	95073208	0.705263	0.000514145
cg02078230	chr9	123200479	-0.705263	0.000514145
cg10611016	chr11	6225758	-0.705263	0.000514145
cg10566761	chr11	70093514	0.705263	0.000514145
cg18113270	chr11	102713489	-0.705263	0.000514145
cg07523122	chr12	47630088	0.705263	0.000514145
cg22778725	chr15	73606855	0.705263	0.000514145
cg00507347	chr17	27947535	-0.705263	0.000514145
cg19526751	chr20	23113227	-0.705263	0.000514145
cg13983897	chr21	39601752	-0.705263	0.000514145
cg23029801	chr22	18958134	0.705263	0.000514145
cg27003941	chr1	43295456	-0.703759	0.000534935
cg10636246	chr1	159046972	-0.703759	0.000534935
cg24710309	chr1	235423735	-0.703759	0.000534935
cg15328937	chr2	7212088	-0.703759	0.000534935
cg09824640	chr2	66464445	-0.703759	0.000534935
cg13224420	chr2	113941370	-0.703759	0.000534935
cg06070445	chr3	187453771	-0.703759	0.000534935
cg26329725	chr6	12229357	-0.703759	0.000534935
cg19968134	chr7	128454627	-0.703759	0.000534935
cg13661153	chr8	29067155	-0.703759	0.000534935
cg16718792	chr9	10060226	-0.703759	0.000534935
cg22967284	chr10	98945891	-0.703759	0.000534935
cg20753201	chr10	103762070	-0.703759	0.000534935
cg10358623	chr11	65244145	-0.703759	0.000534935
cg05790270	chr18	47372867	-0.703759	0.000534935
cg09277709	chr19	46224284	-0.703759	0.000534935
cg04676245	chr1	44498174	0.703759	0.000534935
cg12126298	chr2	11040894	0.703759	0.000534935
cg00396899	chr3	63213795	0.703759	0.000534935
cg10884620	chr3	194825009	0.703759	0.000534935
cg14206854	chr3	196154734	0.703759	0.000534935
cg16780859	chr4	169510244	0.703759	0.000534935
cg12836958	chr4	186132411	0.703759	0.000534935
cg00997251	chr5	142444987	0.703759	0.000534935
cg07696842	chr12	105089507	0.703759	0.000534935
cg08899583	chr14	75415724	0.703759	0.000534935
cg05879523	chr17	43488914	0.703759	0.000534935
cg11868947	chr19	40622655	0.703759	0.000534935
cg01377358	chr20	30948210	0.703759	0.000534935
cg24509885	chr1	23343325	-0.702256	0.000556435
cg15612186	chr1	167523068	-0.702256	0.000556435
cg10113908	chr3	69249717	-0.702256	0.000556435
cg03246105	chr4	683105	-0.702256	0.000556435
cg01776207	chr5	7879419	-0.702256	0.000556435
cg11922563	chr5	75016954	-0.702256	0.000556435
cg10441070	chr6	152126249	0.702256	0.000556435
cg24206531	chr10	81286396	-0.702256	0.000556435
cg23947039	chr11	27722036	0.702256	0.000556435
cg02216322	chr11	63741764	-0.702256	0.000556435
cg26999577	chr12	2340830	0.702256	0.000556435
cg26607686	chr12	56514080	-0.702256	0.000556435
cg01216589	chr14	43723009	-0.702256	0.000556435
cg04325221	chr15	45410046	0.702256	0.000556435
cg06815910	chr16	67043405	0.702256	0.000556435
cg10188797	chr17	77962047	0.702256	0.000556435
cg13668823	chr20	36151682	-0.702256	0.000556435
cg04554131	chr1	25291539	0.700752	0.000578664
cg04021454	chr1	28968403	0.700752	0.000578664
cg09245319	chr2	227049702	0.700752	0.000578664
cg10768108	chr3	181433506	0.700752	0.000578664
cg26357596	chr5	54397591	0.700752	0.000578664
cg27346756	chr5	90431801	0.700752	0.000578664
cg10905486	chr6	116714002	0.700752	0.000578664
cg13302670	chr7	44261292	0.700752	0.000578664
cg22404290	chr8	97456487	0.700752	0.000578664
cg00986133	chr10	78647639	0.700752	0.000578664
cg06995869	chr11	128712696	0.700752	0.000578664
cg07813087	chr12	19543286	0.700752	0.000578664
cg11631125	chr12	56664429	0.700752	0.000578664
cg04868886	chr15	38963971	0.700752	0.000578664
cg04993355	chr15	84642939	0.700752	0.000578664
cg01380821	chr17	74582180	0.700752	0.000578664
cg02452688	chr1	893413	-0.700752	0.000578664
cg15553418	chr1	16696546	-0.700752	0.000578664
cg16144718	chr1	23115065	-0.700752	0.000578664
cg19437905	chr2	31751825	-0.700752	0.000578664
cg27278247	chr2	216768140	-0.700752	0.000578664
cg12241502	chr5	59088005	-0.700752	0.000578664
cg09655487	chr5	148800341	-0.700752	0.000578664
cg04593270	chr8	54308515	-0.700752	0.000578664
cg17970607	chr9	33443164	-0.700752	0.000578664
cg26210946	chr10	75012648	-0.700752	0.000578664
cg26863881	chr10	94352753	-0.700752	0.000578664
cg22511388	chr10	106081757	-0.700752	0.000578664
cg18907363	chr14	100067360	-0.700752	0.000578664
cg01704290	chr15	94825722	-0.700752	0.000578664
cg22481158	chr19	58397810	-0.700752	0.000578664
cg23298034	chr20	36028435	-0.700752	0.000578664
cg22660343	chr20	48322123	-0.700752	0.000578664

## Sheet: in_sf
Supplementary Table 7. DAS28-correlated CpGs in UA SF (rho > 0.7 & p < 0.001)
Illumina_ID	chromosome	position	rho	p
cg21301391	chr1	782168	-0.947059	2.71573e-08
cg12770195	chr4	140532046	-0.911765	8.81899e-07
cg23710104	chr12	48419168	-0.911765	8.81899e-07
cg09610100	chr5	109040500	-0.9	2.05109e-06
cg05531694	chr8	67837946	-0.897059	2.49238e-06
cg10240083	chr16	12608381	-0.894118	3.01131e-06
cg04477202	chr2	32289457	0.885294	5.14715e-06
cg12394067	chr5	90679219	-0.885294	5.14715e-06
cg02556071	chr11	105010283	-0.882353	6.09562e-06
cg14897238	chr21	43198282	0.882353	6.09562e-06
cg18246393	chr4	25972620	0.879412	7.18727e-06
cg04338042	chr8	22926784	0.876471	8.43912e-06
cg20653134	chr8	38254472	-0.876471	8.43912e-06
cg17167972	chr17	29158998	-0.876471	8.43912e-06
cg05332077	chr18	77724452	-0.876471	8.43912e-06
cg14765818	chr20	36148953	-0.876471	8.43912e-06
cg23581656	chr2	65215460	-0.873529	9.86965e-06
cg25087352	chr3	24213703	-0.873529	9.86965e-06
cg15188908	chr5	1840271	-0.873529	9.86965e-06
cg20422052	chr8	143474720	-0.873529	9.86965e-06
cg08271318	chr19	44809192	-0.873529	9.86965e-06
cg14164267	chr1	155225165	-0.870588	1.14989e-05
cg12251803	chr2	238639780	-0.870588	1.14989e-05
cg18111073	chr10	8056661	-0.870588	1.14989e-05
cg07823056	chr19	38794794	0.870588	1.14989e-05
cg11701312	chr19	58897496	-0.870588	1.14989e-05
cg04128065	chr1	229733304	0.867647	1.33487e-05
cg02746635	chr5	129723350	-0.867647	1.33487e-05
cg03356288	chr13	74639082	-0.867647	1.33487e-05
cg17612987	chr17	65991671	0.867647	1.33487e-05
cg09563731	chr19	4090586	0.867647	1.33487e-05
cg17728987	chr19	36485958	0.867647	1.33487e-05
cg22503318	chr1	202663615	0.864706	1.54423e-05
cg14774290	chr8	141934251	-0.864706	1.54423e-05
cg18579761	chr4	83323584	-0.861765	1.78052e-05
cg10518911	chr9	90172045	-0.861765	1.78052e-05
cg11368534	chr13	109281668	0.861765	1.78052e-05
cg08900770	chr15	81517555	0.861765	1.78052e-05
cg03400403	chr17	20536884	0.861765	1.78052e-05
cg12306057	chr19	52266294	-0.861765	1.78052e-05
cg08051322	chr3	195701165	0.858824	2.04644e-05
cg15611279	chr5	87972055	0.858824	2.04644e-05
cg08200686	chr6	169215491	0.858824	2.04644e-05
cg03379100	chr7	128494224	0.858824	2.04644e-05
cg18776876	chr11	67176945	0.858824	2.04644e-05
cg01971720	chr15	78921122	0.858824	2.04644e-05
cg03723935	chr19	485983	0.858824	2.04644e-05
cg15839964	chr6	137479650	-0.858824	2.04644e-05
cg02924396	chr12	52211221	-0.858824	2.04644e-05
cg26919459	chr4	79472873	0.855882	2.34492e-05
cg22860762	chr1	223088636	-0.855882	2.34492e-05
cg15814154	chr2	36791819	-0.855882	2.34492e-05
cg00579706	chr2	121981865	-0.855882	2.34492e-05
cg15018149	chr4	8288934	-0.855882	2.34492e-05
cg24312117	chr21	46359665	-0.855882	2.34492e-05
cg02087416	chr1	200182787	0.852941	2.67907e-05
cg09244277	chr2	12538246	0.852941	2.67907e-05
cg19312157	chr10	70715589	0.852941	2.67907e-05
cg04625914	chr11	133805056	0.852941	2.67907e-05
cg24553082	chr16	11680371	0.852941	2.67907e-05
cg27376148	chr20	56649825	0.852941	2.67907e-05
cg20841596	chr1	226736404	-0.852941	2.67907e-05
cg03182596	chr3	141378978	-0.852941	2.67907e-05
cg09766547	chr7	30465149	-0.852941	2.67907e-05
cg24277926	chr12	125713568	-0.852941	2.67907e-05
cg10737105	chr12	32555201	0.85	3.05226e-05
cg00934564	chr22	28392305	0.85	3.05226e-05
cg05876625	chr2	108723176	-0.85	3.05226e-05
cg03958078	chr4	57972583	-0.85	3.05226e-05
cg13716506	chr15	91404666	-0.85	3.05226e-05
cg02091366	chr17	16342130	-0.85	3.05226e-05
cg21940220	chr17	76184080	-0.85	3.05226e-05
cg17798547	chr18	56541185	-0.85	3.05226e-05
cg25215117	chr17	11461664	0.847059	3.46805e-05
cg27167439	chr1	184356981	-0.847059	3.46805e-05
cg09586210	chr7	37753355	-0.847059	3.46805e-05
cg00101457	chr10	11246611	-0.847059	3.46805e-05
cg15144898	chr14	76956940	-0.847059	3.46805e-05
cg08126898	chr1	116168195	-0.844118	3.93024e-05
cg10574718	chr3	98308021	-0.844118	3.93024e-05
cg15048991	chr5	5139865	-0.844118	3.93024e-05
cg26489750	chr19	55512300	-0.844118	3.93024e-05
cg27406103	chr2	128651323	-0.841176	4.4429e-05
cg20075582	chr2	173289718	0.841176	4.4429e-05
cg27600205	chr4	134070415	0.841176	4.4429e-05
cg24376039	chr5	126404738	-0.841176	4.4429e-05
cg16443203	chr7	24459061	-0.841176	4.4429e-05
cg21357729	chr7	100514282	0.841176	4.4429e-05
cg11547486	chr10	5454448	-0.841176	4.4429e-05
cg20815992	chr11	10949336	0.841176	4.4429e-05
cg16267322	chr14	92864073	-0.841176	4.4429e-05
cg08374056	chr15	45940904	-0.841176	4.4429e-05
cg23989336	chr17	79283914	0.841176	4.4429e-05
cg20640573	chr19	19779879	0.841176	4.4429e-05
cg10570276	chr20	36810753	-0.841176	4.4429e-05
cg26252389	chr1	44709966	-0.838235	5.01034e-05
cg09130728	chr2	21881745	-0.838235	5.01034e-05
cg04743876	chr7	130013616	-0.838235	5.01034e-05
cg27474649	chr7	135195672	-0.838235	5.01034e-05
cg19052042	chr10	44321464	0.838235	5.01034e-05
cg18336825	chr11	236786	-0.838235	5.01034e-05
cg08609155	chr14	34472923	-0.838235	5.01034e-05
cg18385190	chr14	104940368	0.838235	5.01034e-05
cg18986878	chr18	45018040	-0.838235	5.01034e-05
cg17269506	chr19	749945	-0.838235	5.01034e-05
cg07010340	chr1	2442011	0.835294	5.63713e-05
cg23727927	chr2	3665302	0.835294	5.63713e-05
cg08489309	chr3	54067964	-0.835294	5.63713e-05
cg15931606	chr3	187566992	-0.835294	5.63713e-05
cg25979929	chr4	176893300	0.835294	5.63713e-05
cg15337581	chr5	127806649	0.835294	5.63713e-05
cg02692349	chr10	5360295	0.835294	5.63713e-05
cg14629771	chr11	133906831	-0.835294	5.63713e-05
cg22917637	chr14	45649219	-0.835294	5.63713e-05
cg05902783	chr14	100581274	-0.835294	5.63713e-05
cg18492160	chr15	91610460	-0.835294	5.63713e-05
cg07653913	chr16	17405192	-0.835294	5.63713e-05
cg09790459	chr16	34825501	0.835294	5.63713e-05
cg12131208	chr17	58499699	0.835294	5.63713e-05
cg19717216	chr19	4171753	0.835294	5.63713e-05
cg20172892	chr19	4402550	-0.835294	5.63713e-05
cg23404467	chr19	55235972	0.835294	5.63713e-05
cg03526902	chr22	49717820	0.835294	5.63713e-05
cg02192414	chr1	184943995	0.832353	6.32812e-05
cg15448056	chr1	191740296	-0.832353	6.32812e-05
cg01097488	chr4	67616297	-0.832353	6.32812e-05
cg10736231	chr7	97881287	-0.832353	6.32812e-05
cg17575721	chr8	9957328	-0.832353	6.32812e-05
cg16904500	chr11	67770958	0.832353	6.32812e-05
cg13177778	chr11	92900158	0.832353	6.32812e-05
cg11453061	chr11	94965733	0.832353	6.32812e-05
cg18321598	chr12	30684737	-0.832353	6.32812e-05
cg15800091	chr12	51827694	0.832353	6.32812e-05
cg05342388	chr14	75477616	0.832353	6.32812e-05
cg14884238	chr17	4923387	0.832353	6.32812e-05
cg07892412	chr17	67866871	-0.832353	6.32812e-05
cg17714703	chr19	4912220	0.832353	6.32812e-05
cg06515543	chr19	5823790	0.832353	6.32812e-05
cg18755094	chr19	35940592	0.832353	6.32812e-05
cg17133503	chr22	19669008	-0.832353	6.32812e-05
cg20923753	chr22	42362767	0.832353	6.32812e-05
cg12143651	chr1	6515747	0.829412	7.08845e-05
cg22028722	chr1	12041851	-0.829412	7.08845e-05
cg19888888	chr3	74761513	-0.829412	7.08845e-05
cg23658014	chr3	185827775	0.829412	7.08845e-05
cg15128679	chr5	134476727	0.829412	7.08845e-05
cg06775308	chr11	75512790	0.829412	7.08845e-05
cg10732016	chr12	57556195	0.829412	7.08845e-05
cg04519311	chr12	121484590	0.829412	7.08845e-05
cg08368182	chr13	21881482	-0.829412	7.08845e-05
cg22959063	chr14	103987386	0.829412	7.08845e-05
cg09182835	chr19	46698806	0.829412	7.08845e-05
cg24704182	chr1	155108582	0.826471	7.92355e-05
cg17145370	chr2	63285096	0.826471	7.92355e-05
cg17511819	chr6	56755761	0.826471	7.92355e-05
cg13800763	chr6	75915726	0.826471	7.92355e-05
cg27498387	chr8	41655788	0.826471	7.92355e-05
cg24651265	chr10	6962134	-0.826471	7.92355e-05
cg02523679	chr12	372789	0.826471	7.92355e-05
cg16396191	chr13	42184764	-0.826471	7.92355e-05
cg17012766	chr14	95960112	-0.826471	7.92355e-05
cg10505973	chr14	104940385	0.826471	7.92355e-05
cg04850418	chr15	29656665	-0.826471	7.92355e-05
cg13753571	chr16	67464885	-0.826471	7.92355e-05
cg02237883	chr17	2833747	0.826471	7.92355e-05
cg05827874	chr19	33684099	-0.826471	7.92355e-05
cg06483575	chr20	2464695	-0.826471	7.92355e-05
cg03130056	chr20	44521482	-0.826471	7.92355e-05
cg12486756	chr1	8953510	0.823529	8.83914e-05
cg18380742	chr1	61674365	-0.823529	8.83914e-05
cg06539717	chr2	58274058	0.823529	8.83914e-05
cg03375371	chr2	69665093	0.823529	8.83914e-05
cg13373048	chr3	71892574	-0.823529	8.83914e-05
cg20774191	chr4	165851858	0.823529	8.83914e-05
cg13808141	chr5	167533414	-0.823529	8.83914e-05
cg26224354	chr7	1096373	0.823529	8.83914e-05
cg04899359	chr8	25052410	-0.823529	8.83914e-05
cg07084161	chr8	90996381	0.823529	8.83914e-05
cg13329460	chr8	101835916	-0.823529	8.83914e-05
cg06897125	chr10	37022825	-0.823529	8.83914e-05
cg16701655	chr10	51826694	0.823529	8.83914e-05
cg09413529	chr12	115112224	0.823529	8.83914e-05
cg04339692	chr15	48666417	0.823529	8.83914e-05
cg04880611	chr15	69283294	-0.823529	8.83914e-05
cg16736889	chr16	20421626	0.823529	8.83914e-05
cg10436546	chr16	66969836	0.823529	8.83914e-05
cg05282905	chr16	67008256	0.823529	8.83914e-05
cg25792518	chr17	48545949	0.823529	8.83914e-05
cg05528339	chr2	64064408	-0.820588	9.84127e-05
cg08998950	chr3	4856198	-0.820588	9.84127e-05
cg24433477	chr3	85042453	-0.820588	9.84127e-05
cg08456674	chr4	13297105	-0.820588	9.84127e-05
cg12172720	chr5	150019602	-0.820588	9.84127e-05
cg25569234	chr6	33257789	0.820588	9.84127e-05
cg17379799	chr11	46260044	-0.820588	9.84127e-05
cg11223573	chr12	49736813	-0.820588	9.84127e-05
cg15871766	chr12	52365221	-0.820588	9.84127e-05
cg02788400	chr13	96296982	-0.820588	9.84127e-05
cg12752121	chr13	96375808	-0.820588	9.84127e-05
cg00960888	chr14	105457084	-0.820588	9.84127e-05
cg08929103	chr17	43860354	-0.820588	9.84127e-05
cg01186980	chr17	75826712	0.820588	9.84127e-05
cg14002768	chr1	64598705	0.817647	0.000109363
cg17819053	chr1	119549625	0.817647	0.000109363
cg06696815	chr4	1284573	-0.817647	0.000109363
cg16612423	chr5	6491883	0.817647	0.000109363
cg01254496	chr6	155334919	-0.817647	0.000109363
cg04314711	chr7	4848933	0.817647	0.000109363
cg08053843	chr7	106127125	-0.817647	0.000109363
cg06529371	chr8	38408369	0.817647	0.000109363
cg04225356	chr9	77502853	-0.817647	0.000109363
cg11212631	chr10	76301967	-0.817647	0.000109363
cg18777600	chr11	1943013	-0.817647	0.000109363
cg01931797	chr11	77899909	0.817647	0.000109363
cg25804857	chr11	114005720	-0.817647	0.000109363
cg23826541	chr11	121154046	0.817647	0.000109363
cg15559867	chr12	121666958	-0.817647	0.000109363
cg05492904	chr15	51604502	-0.817647	0.000109363
cg16393076	chr15	89631619	-0.817647	0.000109363
cg05508761	chr19	10047419	-0.817647	0.000109363
cg17352109	chr19	57631326	0.817647	0.000109363
cg21337296	chr20	1207117	0.817647	0.000109363
cg26557896	chr1	77165564	0.814706	0.00012131
cg09514387	chr2	105983807	-0.814706	0.00012131
cg11591807	chr2	118888716	0.814706	0.00012131
cg13773968	chr3	124595684	0.814706	0.00012131
cg11661250	chr6	26021798	-0.814706	0.00012131
cg03546163	chr6	35654362	-0.814706	0.00012131
cg23158916	chr8	126955121	-0.814706	0.00012131
cg22557740	chr9	2829953	-0.814706	0.00012131
cg15317033	chr10	132586037	-0.814706	0.00012131
cg23423086	chr11	85856244	0.814706	0.00012131
cg07271809	chr12	104935076	-0.814706	0.00012131
cg16097051	chr12	124068990	0.814706	0.00012131
cg01761968	chr12	130824830	0.814706	0.00012131
cg21627955	chr13	46952838	-0.814706	0.00012131
cg05713943	chr13	97912351	-0.814706	0.00012131
cg15666311	chr15	40355251	-0.814706	0.00012131
cg07213957	chr16	19601641	-0.814706	0.00012131
cg20218367	chr17	46975564	-0.814706	0.00012131
cg26149485	chr19	2428349	0.814706	0.00012131
cg01403885	chr19	45742139	0.814706	0.00012131
cg02049548	chr1	201798458	0.811765	0.000134322
cg06146585	chr2	16695078	0.811765	0.000134322
cg09028215	chr2	67624307	0.811765	0.000134322
cg11762760	chr6	168445613	0.811765	0.000134322
cg16191174	chr9	126692579	0.811765	0.000134322
cg18073030	chr10	109306662	0.811765	0.000134322
cg04079722	chr16	30569727	0.811765	0.000134322
cg15237819	chr2	19558374	-0.811765	0.000134322
cg27504460	chr2	188169788	-0.811765	0.000134322
cg17934874	chr2	236487939	-0.811765	0.000134322
cg03836615	chr3	4856095	-0.811765	0.000134322
cg26842080	chr5	42922967	-0.811765	0.000134322
cg06715023	chr5	81267961	-0.811765	0.000134322
cg03023645	chr10	49402858	-0.811765	0.000134322
cg13859159	chr11	44627655	-0.811765	0.000134322
cg23814223	chr13	110802737	-0.811765	0.000134322
cg10151383	chr14	55224409	-0.811765	0.000134322
cg20365373	chr14	69657909	-0.811765	0.000134322
cg10011015	chr15	28473420	-0.811765	0.000134322
cg10133825	chr15	60919923	-0.811765	0.000134322
cg02218675	chr16	77742942	-0.811765	0.000134322
cg04489586	chr20	36148641	-0.811765	0.000134322
cg24943066	chr21	27009141	-0.811765	0.000134322
cg17778515	chr2	111794710	0.808824	0.000148476
cg05443553	chr2	169907689	0.808824	0.000148476
cg00084669	chr3	188665439	0.808824	0.000148476
cg16678032	chr5	443453	0.808824	0.000148476
cg11664417	chr5	71883709	0.808824	0.000148476
cg08253970	chr12	64615824	0.808824	0.000148476
cg23907860	chr20	57583708	0.808824	0.000148476
cg18506172	chr21	34638747	0.808824	0.000148476
cg00488512	chr22	19465502	0.808824	0.000148476
cg14415885	chr1	119531121	-0.808824	0.000148476
cg12485042	chr8	125187835	-0.808824	0.000148476
cg17226676	chr9	116126573	-0.808824	0.000148476
cg05733463	chr11	13282916	-0.808824	0.000148476
cg20498089	chr11	44614254	-0.808824	0.000148476
cg14299931	chr13	111839334	-0.808824	0.000148476
cg07949597	chr16	3355078	-0.808824	0.000148476
cg03623386	chr17	40897125	-0.808824	0.000148476
cg19174634	chr17	71197999	-0.808824	0.000148476
cg17944885	chr19	12225734	-0.808824	0.000148476
cg11879591	chr1	230020670	0.805882	0.000163847
cg21039778	chr2	20866230	0.805882	0.000163847
cg01112923	chr4	170533424	0.805882	0.000163847
cg11347033	chr5	140515628	0.805882	0.000163847
cg10449408	chr6	151186501	0.805882	0.000163847
cg23942526	chr7	27882597	0.805882	0.000163847
cg07313064	chr7	55072616	0.805882	0.000163847
cg07889885	chr9	22171691	0.805882	0.000163847
cg10122910	chr11	66233951	0.805882	0.000163847
cg05183701	chr1	13988499	-0.805882	0.000163847
cg09608770	chr3	42463614	-0.805882	0.000163847
cg11386978	chr5	14326043	-0.805882	0.000163847
cg03094134	chr6	30297173	-0.805882	0.000163847
cg08784966	chr6	37248767	-0.805882	0.000163847
cg18524588	chr8	31408385	-0.805882	0.000163847
cg16456625	chr8	33341265	-0.805882	0.000163847
cg01825945	chr8	99437998	-0.805882	0.000163847
cg25310867	chr11	78004708	-0.805882	0.000163847
cg12736473	chr12	60591532	-0.805882	0.000163847
cg10615519	chr12	88974242	-0.805882	0.000163847
cg23925994	chr12	94145365	-0.805882	0.000163847
cg03361294	chr14	57051002	-0.805882	0.000163847
cg21031775	chr16	69224802	-0.805882	0.000163847
cg13984117	chr19	16392260	-0.805882	0.000163847
cg06192405	chr1	37331997	0.802941	0.000180517
cg02660161	chr2	62277923	0.802941	0.000180517
cg00984787	chr5	64855068	0.802941	0.000180517
cg21267984	chr11	5527111	0.802941	0.000180517
cg21770632	chr11	98890676	0.802941	0.000180517
cg22563627	chr12	121210974	0.802941	0.000180517
cg01910494	chr16	89139319	0.802941	0.000180517
cg24096172	chr17	80323719	0.802941	0.000180517
cg05637188	chr19	41860003	0.802941	0.000180517
cg10152529	chr22	27501630	0.802941	0.000180517
cg06287431	chr2	26205516	-0.802941	0.000180517
cg09472437	chr2	179711529	-0.802941	0.000180517
cg02486097	chr3	197097441	-0.802941	0.000180517
cg25524089	chr4	53891260	-0.802941	0.000180517
cg07210335	chr5	109026906	-0.802941	0.000180517
cg12639418	chr6	166904370	-0.802941	0.000180517
cg08373605	chr8	2916813	-0.802941	0.000180517
cg02819401	chr8	134473228	-0.802941	0.000180517
cg26951763	chr9	47182922	-0.802941	0.000180517
cg14837683	chr9	71736104	-0.802941	0.000180517
cg11572042	chr12	79991032	-0.802941	0.000180517
cg02117111	chr12	95165682	-0.802941	0.000180517
cg03054480	chr14	54421479	-0.802941	0.000180517
cg11179284	chr14	99887364	-0.802941	0.000180517
cg14938536	chr15	44038640	-0.802941	0.000180517
cg19656808	chr17	37855669	-0.802941	0.000180517
cg23966214	chr17	48203187	-0.802941	0.000180517
cg00179921	chr22	39927436	-0.802941	0.000180517
cg09941208	chr1	45308247	0.8	0.000198571
cg08952844	chr2	88313350	0.8	0.000198571
cg14187712	chr2	242295552	0.8	0.000198571
cg17196624	chr6	109058360	0.8	0.000198571
cg05540100	chr7	137367049	0.8	0.000198571
cg00843634	chr8	10584168	0.8	0.000198571
cg14952011	chr9	99616370	0.8	0.000198571
cg26579578	chr11	69707302	0.8	0.000198571
cg00688591	chr13	113097139	0.8	0.000198571
cg22527692	chr14	61663769	0.8	0.000198571
cg01889020	chr15	66545862	0.8	0.000198571
cg25765464	chr19	30941857	0.8	0.000198571
cg25243053	chr20	6471807	0.8	0.000198571
cg16174609	chr20	42965427	0.8	0.000198571
cg09793892	chr1	154318945	-0.8	0.000198571
cg27263465	chr2	240145685	-0.8	0.000198571
cg13385156	chr4	1750373	-0.8	0.000198571
cg17938212	chr4	122606616	-0.8	0.000198571
cg11729848	chr5	145252093	-0.8	0.000198571
cg06870868	chr6	32812662	-0.8	0.000198571
cg13823585	chr6	33381881	-0.8	0.000198571
cg09344692	chr6	39815811	-0.8	0.000198571
cg03994891	chr6	156952444	-0.8	0.000198571
cg01027532	chr7	27155973	-0.8	0.000198571
cg25496668	chr7	93144713	-0.8	0.000198571
cg03504834	chr7	114056376	-0.8	0.000198571
cg20904977	chr9	34185914	-0.8	0.000198571
cg19053558	chr9	96731230	-0.8	0.000198571
cg14322157	chr9	101136881	-0.8	0.000198571
cg17510957	chr11	121466628	-0.8	0.000198571
cg04224661	chr11	123375287	-0.8	0.000198571
cg13683065	chr13	88009174	-0.8	0.000198571
cg23986063	chr14	21994610	-0.8	0.000198571
cg25780496	chr15	101137252	-0.8	0.000198571
cg23143600	chr20	21033939	-0.8	0.000198571
cg02138331	chr20	32893974	-0.8	0.000198571
cg27172613	chr3	180424035	0.797059	0.000218098
cg22902223	chr5	168240039	0.797059	0.000218098
cg19640299	chr6	16910197	0.797059	0.000218098
cg18465300	chr7	55001206	0.797059	0.000218098
cg11451725	chr9	75263895	0.797059	0.000218098
cg22029381	chr10	27228164	0.797059	0.000218098
cg08639279	chr11	124770462	0.797059	0.000218098
cg27361964	chr12	57609203	0.797059	0.000218098
cg04085039	chr16	1712706	0.797059	0.000218098
cg22191015	chr16	29875798	0.797059	0.000218098
cg02372889	chr19	36247522	0.797059	0.000218098
cg23076906	chr19	56652682	0.797059	0.000218098
cg08366348	chr1	25970578	-0.797059	0.000218098
cg06759724	chr5	10550921	-0.797059	0.000218098
cg19489718	chr6	79480484	-0.797059	0.000218098
cg15887776	chr7	44442423	-0.797059	0.000218098
cg18539115	chr7	143078023	-0.797059	0.000218098
cg18544058	chr8	22034770	-0.797059	0.000218098
cg06142509	chr12	11287343	-0.797059	0.000218098
cg25244800	chr15	37244373	-0.797059	0.000218098
cg10332646	chr15	64217014	-0.797059	0.000218098
cg13466527	chr16	54158860	-0.797059	0.000218098
cg09714724	chr16	57113355	-0.797059	0.000218098
cg07648342	chr18	8545625	-0.797059	0.000218098
cg20255817	chr1	1597453	0.794118	0.000239191
cg16397480	chr1	27816299	0.794118	0.000239191
cg02530497	chr2	15704153	0.794118	0.000239191
cg24180759	chr5	167551233	0.794118	0.000239191
cg03966685	chr7	1024021	0.794118	0.000239191
cg00011122	chr16	11439026	0.794118	0.000239191
cg14055171	chr17	27369388	0.794118	0.000239191
cg08940097	chr17	74094039	0.794118	0.000239191
cg15060929	chr18	23670777	0.794118	0.000239191
cg20644425	chr19	54290912	0.794118	0.000239191
cg26784165	chr22	22555927	0.794118	0.000239191
cg14962327	chr22	25615333	0.794118	0.000239191
cg21225430	chr22	39792958	0.794118	0.000239191
cg17143549	chr1	43867795	-0.794118	0.000239191
cg18941831	chr1	120272765	-0.794118	0.000239191
cg10336193	chr1	206848388	-0.794118	0.000239191
cg24681695	chr2	170550945	-0.794118	0.000239191
cg18770678	chr3	49069677	-0.794118	0.000239191
cg12911970	chr3	52764459	-0.794118	0.000239191
cg18627042	chr3	114036110	-0.794118	0.000239191
cg08112737	chr4	57178050	-0.794118	0.000239191
cg18174928	chr5	38557084	-0.794118	0.000239191
cg06573254	chr5	174909269	-0.794118	0.000239191
cg07704771	chr6	89760138	-0.794118	0.000239191
cg23281432	chr6	130554729	-0.794118	0.000239191
cg21072040	chr6	135035557	-0.794118	0.000239191
cg03345106	chr7	43622577	-0.794118	0.000239191
cg06800829	chr7	101580126	-0.794118	0.000239191
cg04218812	chr8	9763262	-0.794118	0.000239191
cg12299026	chr11	67195828	-0.794118	0.000239191
cg01745275	chr11	93927424	-0.794118	0.000239191
cg23372694	chr12	2950317	-0.794118	0.000239191
cg12182433	chr12	130317695	-0.794118	0.000239191
cg05852056	chr15	68208119	-0.794118	0.000239191
cg08621167	chr17	42015533	-0.794118	0.000239191
cg06345789	chr17	43325790	-0.794118	0.000239191
cg25534244	chr17	53341097	-0.794118	0.000239191
cg14878302	chr18	18695623	-0.794118	0.000239191
cg02339243	chr19	8810252	-0.794118	0.000239191
cg06525127	chr21	46437476	-0.794118	0.000239191
cg18073115	chr21	46813297	-0.794118	0.000239191
cg17357274	chr2	12309400	0.791176	0.000261946
cg07412838	chr3	139250578	0.791176	0.000261946
cg25190573	chr4	185721489	0.791176	0.000261946
cg16030999	chr7	66071976	0.791176	0.000261946
cg15837119	chr8	28479994	0.791176	0.000261946
cg07124117	chr11	31827774	0.791176	0.000261946
cg22216952	chr12	52651968	0.791176	0.000261946
cg24321030	chr13	29292887	0.791176	0.000261946
cg00804097	chr1	3349981	-0.791176	0.000261946
cg25463742	chr1	10839573	-0.791176	0.000261946
cg16331196	chr1	45726219	-0.791176	0.000261946
cg16881454	chr1	154029378	-0.791176	0.000261946
cg06528771	chr2	102513984	-0.791176	0.000261946
cg01677251	chr2	211424100	-0.791176	0.000261946
cg03388266	chr2	234891488	-0.791176	0.000261946
cg00057840	chr2	240076108	-0.791176	0.000261946
cg21856689	chr3	48481755	-0.791176	0.000261946
cg20827489	chr3	119928550	-0.791176	0.000261946
cg03820176	chr5	31493118	-0.791176	0.000261946
cg17896599	chr6	24911554	-0.791176	0.000261946
cg23311258	chr7	32498106	-0.791176	0.000261946
cg04932123	chr7	90225480	-0.791176	0.000261946
cg21597685	chr7	157885646	-0.791176	0.000261946
cg08804406	chr8	26296780	-0.791176	0.000261946
cg00519286	chr12	108026262	-0.791176	0.000261946
cg26825875	chr14	31495699	-0.791176	0.000261946
cg26403045	chr16	2576369	-0.791176	0.000261946
cg15608357	chr17	73201444	-0.791176	0.000261946
cg17107691	chr19	11289375	-0.791176	0.000261946
cg18150280	chr1	192776858	0.788235	0.000286466
cg22236276	chr2	234821685	0.788235	0.000286466
cg21244745	chr2	242665521	0.788235	0.000286466
cg22599148	chr4	1334054	0.788235	0.000286466
cg19111830	chr5	172630312	0.788235	0.000286466
cg09279029	chr6	156955434	0.788235	0.000286466
cg19268017	chr7	70060834	0.788235	0.000286466
cg11878419	chr8	1504628	0.788235	0.000286466
cg08726248	chr11	637031	0.788235	0.000286466
cg08269485	chr11	1769381	0.788235	0.000286466
cg14429394	chr11	3845260	0.788235	0.000286466
cg11307679	chr11	59577500	0.788235	0.000286466
cg24828253	chr11	134123341	0.788235	0.000286466
cg21905768	chr12	47473373	0.788235	0.000286466
cg12352124	chr15	53097839	0.788235	0.000286466
cg21121742	chr16	56333294	0.788235	0.000286466
cg18780432	chr17	65040768	0.788235	0.000286466
cg03443590	chr17	78809851	0.788235	0.000286466
cg02949384	chr19	19048541	0.788235	0.000286466
cg07367519	chr22	40075287	0.788235	0.000286466
cg25208724	chr1	156163843	-0.788235	0.000286466
cg00562731	chr1	178995132	-0.788235	0.000286466
cg04736103	chr2	7532453	-0.788235	0.000286466
cg11582166	chr3	128584550	-0.788235	0.000286466
cg05961632	chr5	65894841	-0.788235	0.000286466
cg10041353	chr6	21557584	-0.788235	0.000286466
cg15689967	chr6	26235286	-0.788235	0.000286466
cg09366357	chr7	14029656	-0.788235	0.000286466
cg23668476	chr7	65715903	-0.788235	0.000286466
cg10207277	chr8	114449242	-0.788235	0.000286466
cg04058378	chr9	34666263	-0.788235	0.000286466
cg06889514	chr9	100991447	-0.788235	0.000286466
cg21645437	chr11	30947327	-0.788235	0.000286466
cg23657589	chr11	34547672	-0.788235	0.000286466
cg04640877	chr12	116874621	-0.788235	0.000286466
cg02452491	chr13	74544654	-0.788235	0.000286466
cg18696495	chr13	100444704	-0.788235	0.000286466
cg11233967	chr14	51354873	-0.788235	0.000286466
cg13615036	chr15	91475825	-0.788235	0.000286466
cg24951603	chr16	2983765	-0.788235	0.000286466
cg00586623	chr16	11037121	-0.788235	0.000286466
cg15859475	chr16	15688842	-0.788235	0.000286466
cg22144162	chr16	16458763	-0.788235	0.000286466
cg05800339	chr16	75142025	-0.788235	0.000286466
cg11635074	chr17	40925441	-0.788235	0.000286466
cg26127449	chr17	76210225	-0.788235	0.000286466
cg05702024	chr17	81037981	-0.788235	0.000286466
cg21090049	chr18	18679575	-0.788235	0.000286466
cg09403558	chr18	43436627	-0.788235	0.000286466
cg17553470	chr1	234779338	0.785294	0.000312854
cg03331562	chr2	112446298	0.785294	0.000312854
cg20893165	chr2	231756171	0.785294	0.000312854
cg08462942	chr2	242608074	0.785294	0.000312854
cg06855125	chr3	73348931	0.785294	0.000312854
cg19357369	chr4	2429883	0.785294	0.000312854
cg02064459	chr5	88119739	0.785294	0.000312854
cg18082788	chr6	149806338	0.785294	0.000312854
cg06026468	chr11	76315512	0.785294	0.000312854
cg16256390	chr14	99712335	0.785294	0.000312854
cg24847625	chr15	40660062	0.785294	0.000312854
cg04634598	chr20	21417019	0.785294	0.000312854
cg17243628	chr1	9131782	-0.785294	0.000312854
cg17362833	chr1	21766541	-0.785294	0.000312854
cg06238494	chr1	29384987	-0.785294	0.000312854
cg07863268	chr1	117290836	-0.785294	0.000312854
cg06905766	chr1	232306787	-0.785294	0.000312854
cg01427412	chr2	84541710	-0.785294	0.000312854
cg21963406	chr2	240125912	-0.785294	0.000312854
cg15914589	chr3	10206522	-0.785294	0.000312854
cg06189303	chr3	112931125	-0.785294	0.000312854
cg08891382	chr5	82848791	-0.785294	0.000312854
cg01272942	chr6	105281455	-0.785294	0.000312854
cg00156232	chr7	65417316	-0.785294	0.000312854
cg21899374	chr8	144915516	-0.785294	0.000312854
cg24007477	chr10	2935661	-0.785294	0.000312854
cg10529891	chr11	1726923	-0.785294	0.000312854
cg21678461	chr11	20180699	-0.785294	0.000312854
cg04567321	chr11	47511812	-0.785294	0.000312854
cg21962730	chr11	64948387	-0.785294	0.000312854
cg14839898	chr11	111956361	-0.785294	0.000312854
cg20418818	chr12	11244938	-0.785294	0.000312854
cg20474425	chr12	54746066	-0.785294	0.000312854
cg20016874	chr14	55518445	-0.785294	0.000312854
cg01910439	chr17	6718910	-0.785294	0.000312854
cg13208054	chr17	25936353	-0.785294	0.000312854
cg21309147	chr17	37382233	-0.785294	0.000312854
cg12417590	chr20	42086611	-0.785294	0.000312854
cg17405016	chr20	56542535	-0.785294	0.000312854
cg20697417	chr1	41786796	0.782353	0.000341221
cg16243337	chr1	62317245	0.782353	0.000341221
cg25972499	chr1	151763865	0.782353	0.000341221
cg11278262	chr1	155146719	0.782353	0.000341221
cg03467825	chr2	171551892	0.782353	0.000341221
cg21659336	chr3	46565771	0.782353	0.000341221
cg19274030	chr3	98489744	0.782353	0.000341221
cg05940946	chr5	37371055	0.782353	0.000341221
cg10784299	chr6	98150027	0.782353	0.000341221
cg26636061	chr7	5568043	0.782353	0.000341221
cg23276878	chr7	100493848	0.782353	0.000341221
cg16680167	chr7	154474155	0.782353	0.000341221
cg25578940	chr8	83824199	0.782353	0.000341221
cg03332314	chr8	146278002	0.782353	0.000341221
cg01403748	chr12	63114458	0.782353	0.000341221
cg00333705	chr13	111226792	0.782353	0.000341221
cg05603440	chr16	48482983	0.782353	0.000341221
cg27653831	chr16	67700514	0.782353	0.000341221
cg01624768	chr16	85465656	0.782353	0.000341221
cg02605672	chr17	80854740	0.782353	0.000341221
cg08365207	chr18	72694573	0.782353	0.000341221
cg17505444	chr21	47036215	0.782353	0.000341221
cg23891858	chr1	1093211	-0.782353	0.000341221
cg24501381	chr1	43001071	-0.782353	0.000341221
cg12215535	chr1	184020706	-0.782353	0.000341221
cg06001734	chr2	54467213	-0.782353	0.000341221
cg01020427	chr2	86402956	-0.782353	0.000341221
cg24351076	chr2	96992043	-0.782353	0.000341221
cg11750794	chr3	33451061	-0.782353	0.000341221
cg08891656	chr5	95067696	-0.782353	0.000341221
cg24522296	chr5	145531588	-0.782353	0.000341221
cg14762722	chr11	78904474	-0.782353	0.000341221
cg11498368	chr11	113243123	-0.782353	0.000341221
cg00092444	chr11	118131996	-0.782353	0.000341221
cg06107469	chr12	56862349	-0.782353	0.000341221
cg06294000	chr14	77789009	-0.782353	0.000341221
cg07468327	chr16	54170216	-0.782353	0.000341221
cg23985422	chr16	84248153	-0.782353	0.000341221
cg14702590	chr19	44951455	-0.782353	0.000341221
cg23403934	chr20	18435205	-0.782353	0.000341221
cg09773514	chr1	108092191	0.779412	0.00037168
cg20462561	chr1	228890819	0.779412	0.00037168
cg26047660	chr2	119189816	0.779412	0.00037168
cg25843111	chr3	164119736	0.779412	0.00037168
cg19642177	chr6	74270820	0.779412	0.00037168
cg20945531	chr6	114225011	0.779412	0.00037168
cg15734094	chr7	57017955	0.779412	0.00037168
cg08499602	chr8	27132305	0.779412	0.00037168
cg20506756	chr11	73745131	0.779412	0.00037168
cg15012054	chr12	13253741	0.779412	0.00037168
cg06112779	chr12	54982625	0.779412	0.00037168
cg21667982	chr16	88134603	0.779412	0.00037168
cg07416098	chr17	47558381	0.779412	0.00037168
cg07911962	chr19	10230832	0.779412	0.00037168
cg07496687	chr22	22236175	0.779412	0.00037168
cg15623425	chr1	32704932	-0.779412	0.00037168
cg04353985	chr2	29439320	-0.779412	0.00037168
cg23139792	chr2	54908685	-0.779412	0.00037168
cg01848581	chr2	237321361	-0.779412	0.00037168
cg01166979	chr3	13921888	-0.779412	0.00037168
cg13269525	chr3	185878788	-0.779412	0.00037168
cg19631064	chr3	197807354	-0.779412	0.00037168
cg03522971	chr4	6537162	-0.779412	0.00037168
cg25358294	chr5	131332148	-0.779412	0.00037168
cg23473907	chr6	3523482	-0.779412	0.00037168
cg14893720	chr7	33149315	-0.779412	0.00037168
cg21421984	chr7	98520512	-0.779412	0.00037168
cg11161873	chr7	112120942	-0.779412	0.00037168
cg07416383	chr7	155302898	-0.779412	0.00037168
cg19406792	chr8	35622882	-0.779412	0.00037168
cg05632838	chr8	48557032	-0.779412	0.00037168
cg26484947	chr9	6194675	-0.779412	0.00037168
cg13482309	chr9	125391137	-0.779412	0.00037168
cg04338300	chr11	76868842	-0.779412	0.00037168
cg12892243	chr11	108071164	-0.779412	0.00037168
cg00732589	chr11	110299880	-0.779412	0.00037168
cg17923706	chr13	34452612	-0.779412	0.00037168
cg27191765	chr16	33956602	-0.779412	0.00037168
cg02908083	chr17	40303894	-0.779412	0.00037168
cg18844905	chr18	12742594	-0.779412	0.00037168
cg16935646	chr18	75575694	-0.779412	0.00037168
cg23939861	chr21	43816058	-0.779412	0.00037168
cg01826636	chr22	23540279	-0.779412	0.00037168
cg21506638	chr1	8263911	0.776471	0.000404351
cg23898121	chr1	120142893	0.776471	0.000404351
cg10963061	chr1	158147728	0.776471	0.000404351
cg00588342	chr1	202217589	0.776471	0.000404351
cg27079795	chr2	175869982	0.776471	0.000404351
cg25268435	chr2	178119352	0.776471	0.000404351
cg14590206	chr3	62305284	0.776471	0.000404351
cg11392855	chr4	2795154	0.776471	0.000404351
cg20433262	chr5	140736892	0.776471	0.000404351
cg10481023	chr6	89968034	0.776471	0.000404351
cg10420367	chr6	114140835	0.776471	0.000404351
cg07414239	chr6	126278152	0.776471	0.000404351
cg06542022	chr7	155174990	0.776471	0.000404351
cg02119091	chr8	11553748	0.776471	0.000404351
cg02250553	chr10	134511403	0.776471	0.000404351
cg18180250	chr11	576039	0.776471	0.000404351
cg09395318	chr11	134146152	0.776471	0.000404351
cg10298859	chr13	112883992	0.776471	0.000404351
cg01673347	chr16	46713417	0.776471	0.000404351
cg00966959	chr17	36002950	0.776471	0.000404351
cg25820024	chr17	38529244	0.776471	0.000404351
cg17551544	chr17	75686656	0.776471	0.000404351
cg16145211	chr17	75695377	0.776471	0.000404351
cg20983397	chr19	11404453	0.776471	0.000404351
cg22125176	chr22	38435202	0.776471	0.000404351
cg12789062	chr1	38512662	-0.776471	0.000404351
cg14219442	chr1	73404525	-0.776471	0.000404351
cg25103766	chr1	120838444	-0.776471	0.000404351
cg03308621	chr1	154292294	-0.776471	0.000404351
cg02290880	chr1	206317853	-0.776471	0.000404351
cg00937131	chr1	222404049	-0.776471	0.000404351
cg07910010	chr2	223448730	-0.776471	0.000404351
cg16580681	chr2	237592821	-0.776471	0.000404351
cg05798794	chr2	240875647	-0.776471	0.000404351
cg19688222	chr4	4199451	-0.776471	0.000404351
cg01042278	chr4	49521917	-0.776471	0.000404351
cg00137715	chr4	139949563	-0.776471	0.000404351
cg05405476	chr5	94027887	-0.776471	0.000404351
cg15426873	chr5	156527185	-0.776471	0.000404351
cg09645772	chr5	180688271	-0.776471	0.000404351
cg11266986	chr6	26165669	-0.776471	0.000404351
cg02853115	chr6	31122391	-0.776471	0.000404351
cg23607667	chr6	90272220	-0.776471	0.000404351
cg01814565	chr8	69490347	-0.776471	0.000404351
cg09857273	chr8	95230983	-0.776471	0.000404351
cg25593776	chr8	145202750	-0.776471	0.000404351
cg14848635	chr9	2031764	-0.776471	0.000404351
cg24253771	chr9	86237815	-0.776471	0.000404351
cg00838397	chr10	70992224	-0.776471	0.000404351
cg02947784	chr10	75434996	-0.776471	0.000404351
cg12452334	chr11	47410525	-0.776471	0.000404351
cg15096549	chr11	106120369	-0.776471	0.000404351
cg20957428	chr11	116700435	-0.776471	0.000404351
cg14884183	chr12	8541475	-0.776471	0.000404351
cg25601889	chr12	57630455	-0.776471	0.000404351
cg00155485	chr12	116714599	-0.776471	0.000404351
cg00451105	chr13	29104081	-0.776471	0.000404351
cg09616053	chr16	2256511	-0.776471	0.000404351
cg19210352	chr16	3793642	-0.776471	0.000404351
cg15242517	chr16	70759633	-0.776471	0.000404351
cg24834599	chr17	17815476	-0.776471	0.000404351
cg21187669	chr17	17929032	-0.776471	0.000404351
cg02984614	chr17	31618408	-0.776471	0.000404351
cg18915329	chr17	57925204	-0.776471	0.000404351
cg20066792	chr20	4664694	-0.776471	0.000404351
cg22022143	chr20	33225636	-0.776471	0.000404351
cg02929169	chr20	59928450	-0.776471	0.000404351
cg03258508	chr22	47022166	-0.776471	0.000404351
cg10973881	chr1	151148688	0.773529	0.000439356
cg11804724	chr1	225117816	0.773529	0.000439356
cg00391739	chr2	47146009	0.773529	0.000439356
cg23753006	chr2	143044056	0.773529	0.000439356
cg01072057	chr2	233285928	0.773529	0.000439356
cg05866214	chr2	240600474	0.773529	0.000439356
cg21582662	chr3	116298839	0.773529	0.000439356
cg13781321	chr4	1559243	0.773529	0.000439356
cg20603222	chr7	1096386	0.773529	0.000439356
cg04536844	chr7	155724259	0.773529	0.000439356
cg23894579	chr8	135565699	0.773529	0.000439356
cg24398568	chr8	139801591	0.773529	0.000439356
cg16206513	chr9	27307848	0.773529	0.000439356
cg12100459	chr10	9251213	0.773529	0.000439356
cg22861256	chr11	57667880	0.773529	0.000439356
cg12058490	chr12	9268378	0.773529	0.000439356
cg13814843	chr12	130824946	0.773529	0.000439356
cg14518355	chr12	133016786	0.773529	0.000439356
cg22396555	chr13	28502460	0.773529	0.000439356
cg17466535	chr14	20929605	0.773529	0.000439356
cg03514934	chr16	87731581	0.773529	0.000439356
cg00060287	chr17	48278085	0.773529	0.000439356
cg00515457	chr19	35396202	0.773529	0.000439356
cg03049863	chr19	38794634	0.773529	0.000439356
cg05075112	chr2	29319944	-0.773529	0.000439356
cg21087577	chr2	102483865	-0.773529	0.000439356
cg25183214	chr2	222360425	-0.773529	0.000439356
cg20128773	chr2	236923533	-0.773529	0.000439356
cg05528931	chr3	16539053	-0.773529	0.000439356
cg12211703	chr3	42204096	-0.773529	0.000439356
cg19183089	chr4	17499827	-0.773529	0.000439356
cg12325588	chr5	167696397	-0.773529	0.000439356
cg02412703	chr5	179058214	-0.773529	0.000439356
cg24816178	chr6	64286214	-0.773529	0.000439356
cg10079576	chr6	135328149	-0.773529	0.000439356
cg05501666	chr6	163558673	-0.773529	0.000439356
cg15220903	chr6	167004044	-0.773529	0.000439356
cg02172773	chr6	168445569	-0.773529	0.000439356
cg15652719	chr7	138803554	-0.773529	0.000439356
cg05527449	chr7	154778124	-0.773529	0.000439356
cg26913927	chr10	103880113	-0.773529	0.000439356
cg25526061	chr10	135088450	-0.773529	0.000439356
cg24394152	chr11	72927297	-0.773529	0.000439356
cg01601306	chr12	2905152	-0.773529	0.000439356
cg06765956	chr14	42074885	-0.773529	0.000439356
cg19081329	chr14	64460716	-0.773529	0.000439356
cg24621042	chr14	94857274	-0.773529	0.000439356
cg11149240	chr15	70324965	-0.773529	0.000439356
cg19619777	chr16	567619	-0.773529	0.000439356
cg16603896	chr16	15188394	-0.773529	0.000439356
cg10368641	chr16	88932954	-0.773529	0.000439356
cg02482159	chr16	89290098	-0.773529	0.000439356
cg01298870	chr17	72889716	-0.773529	0.000439356
cg20500453	chr20	39950567	-0.773529	0.000439356
cg03038835	chr20	61810901	-0.773529	0.000439356
cg11939992	chr21	15135144	-0.773529	0.000439356
cg07533078	chr1	9564784	0.770588	0.000476822
cg06784429	chr1	24306750	-0.770588	0.000476822
cg12693060	chr1	94764532	-0.770588	0.000476822
cg21479860	chr1	150131578	0.770588	0.000476822
cg27298291	chr2	17986053	0.770588	0.000476822
cg05983229	chr2	204192853	0.770588	0.000476822
cg27574595	chr3	25583273	-0.770588	0.000476822
cg02501882	chr3	27410969	0.770588	0.000476822
cg01838759	chr3	52491909	-0.770588	0.000476822
cg15424045	chr3	93818777	-0.770588	0.000476822
cg14644166	chr3	105085632	-0.770588	0.000476822
cg22466361	chr4	57001174	0.770588	0.000476822
cg02579469	chr5	1378349	-0.770588	0.000476822
cg16855652	chr5	35249852	0.770588	0.000476822
cg11138035	chr5	74244654	-0.770588	0.000476822
cg26578049	chr5	87985910	0.770588	0.000476822
cg12828729	chr5	134823968	-0.770588	0.000476822
cg13005228	chr5	134987653	-0.770588	0.000476822
cg24942747	chr5	140856970	-0.770588	0.000476822
cg11307618	chr5	153990558	0.770588	0.000476822
cg04155095	chr5	158167307	0.770588	0.000476822
cg09308027	chr5	175982401	0.770588	0.000476822
cg15342087	chr6	30720208	0.770588	0.000476822
cg08362210	chr7	27209827	0.770588	0.000476822
cg25607032	chr7	64300430	0.770588	0.000476822
cg23337386	chr7	155755235	0.770588	0.000476822
cg13092315	chr8	92965529	0.770588	0.000476822
cg14358474	chr9	66494459	-0.770588	0.000476822
cg14454440	chr9	137620442	-0.770588	0.000476822
cg17788536	chr10	44071367	-0.770588	0.000476822
cg15370388	chr10	72497229	-0.770588	0.000476822
cg04159488	chr11	64578145	-0.770588	0.000476822
cg18427217	chr11	70315319	0.770588	0.000476822
cg05235171	chr11	117958103	0.770588	0.000476822
cg05770909	chr12	131493505	-0.770588	0.000476822
cg10550320	chr14	24583913	0.770588	0.000476822
cg10426464	chr15	62457528	-0.770588	0.000476822
cg11826999	chr15	78895836	0.770588	0.000476822
cg04082549	chr15	81517575	0.770588	0.000476822
cg27116577	chr16	1012600	0.770588	0.000476822
cg05747390	chr16	25077867	0.770588	0.000476822
cg27068012	chr16	28962283	0.770588	0.000476822
cg01932823	chr16	57701725	-0.770588	0.000476822
cg24587216	chr16	81532749	-0.770588	0.000476822
cg05521059	chr16	89005302	0.770588	0.000476822
cg02013146	chr16	89452258	0.770588	0.000476822
cg20242280	chr17	64826183	0.770588	0.000476822
cg05318026	chr18	45936056	0.770588	0.000476822
cg14788369	chr19	7997756	-0.770588	0.000476822
cg13789523	chr20	33104203	-0.770588	0.000476822
cg03773198	chr1	15653409	0.767647	0.000516884
cg07595841	chr1	144533777	-0.767647	0.000516884
cg16943234	chr1	145515801	0.767647	0.000516884
cg27582948	chr1	145548944	0.767647	0.000516884
cg16430828	chr1	160232604	0.767647	0.000516884
cg25528445	chr1	217241260	-0.767647	0.000516884
cg19936629	chr1	226125300	0.767647	0.000516884
cg01595844	chr1	234781919	-0.767647	0.000516884
cg13184539	chr1	241683110	0.767647	0.000516884
cg06462543	chr2	8842441	-0.767647	0.000516884
cg07203352	chr2	26467592	0.767647	0.000516884
cg14108434	chr2	38978435	0.767647	0.000516884
cg14807446	chr2	43540748	0.767647	0.000516884
cg05632555	chr2	177134048	0.767647	0.000516884
cg06807315	chr2	179387540	-0.767647	0.000516884
cg26062046	chr2	242716106	0.767647	0.000516884
cg04502857	chr3	155593264	-0.767647	0.000516884
cg04068159	chr3	195973976	-0.767647	0.000516884
cg10196000	chr4	44163157	0.767647	0.000516884
cg20043301	chr5	37059054	0.767647	0.000516884
cg09023800	chr5	178053193	0.767647	0.000516884
cg13154057	chr6	4894380	0.767647	0.000516884
cg25949002	chr6	32301072	-0.767647	0.000516884
cg24597320	chr7	23636811	-0.767647	0.000516884
cg11468233	chr7	102920979	-0.767647	0.000516884
cg09609665	chr7	129007684	0.767647	0.000516884
cg03169018	chr8	24772434	-0.767647	0.000516884
cg08914121	chr8	41925897	-0.767647	0.000516884
cg27051715	chr8	81732814	-0.767647	0.000516884
cg19052008	chr8	128417149	-0.767647	0.000516884
cg26610527	chr8	144242447	0.767647	0.000516884
cg14365834	chr9	81397885	-0.767647	0.000516884
cg04171303	chr9	129871731	-0.767647	0.000516884
cg00835526	chr10	83543956	-0.767647	0.000516884
cg16620392	chr10	131765378	0.767647	0.000516884
cg14464464	chr11	17036336	0.767647	0.000516884
cg05984508	chr11	68098868	-0.767647	0.000516884
cg08662486	chr11	70327247	0.767647	0.000516884
cg13443953	chr12	8234545	0.767647	0.000516884
cg09467485	chr14	89093353	-0.767647	0.000516884
cg05708584	chr14	92210631	0.767647	0.000516884
cg19195724	chr15	25287296	-0.767647	0.000516884
cg02982089	chr15	29409670	-0.767647	0.000516884
cg02933882	chr15	74868086	-0.767647	0.000516884
cg01145245	chr16	20871116	-0.767647	0.000516884
cg01604539	chr16	67189133	-0.767647	0.000516884
cg15720713	chr16	69332968	-0.767647	0.000516884
cg13308691	chr16	70557680	-0.767647	0.000516884
cg24275195	chr17	19557723	0.767647	0.000516884
cg23367339	chr17	36622716	0.767647	0.000516884
cg26856195	chr17	46793765	0.767647	0.000516884
cg00591300	chr17	71211841	-0.767647	0.000516884
cg07697321	chr17	72921102	-0.767647	0.000516884
cg03085797	chr19	38794513	0.767647	0.000516884
cg13098938	chr21	27268375	0.767647	0.000516884
cg06499171	chr22	20100730	-0.767647	0.000516884
cg24565820	chr22	24372925	0.767647	0.000516884
cg05836817	chr22	46021314	0.767647	0.000516884
cg01949002	chr1	2203588	0.764706	0.000559676
cg23039636	chr1	20689116	-0.764706	0.000559676
cg23036171	chr1	54359137	0.764706	0.000559676
cg06405860	chr1	60539457	-0.764706	0.000559676
cg26008469	chr1	77685061	0.764706	0.000559676
cg00334968	chr1	78841093	0.764706	0.000559676
cg14679276	chr1	92038120	0.764706	0.000559676
cg00619293	chr1	224954039	-0.764706	0.000559676
cg15243024	chr2	27651570	0.764706	0.000559676
cg24484219	chr2	75357476	0.764706	0.000559676
cg07953209	chr2	101619019	-0.764706	0.000559676
cg05613460	chr2	102489947	-0.764706	0.000559676
cg03172996	chr2	152955497	0.764706	0.000559676
cg15745265	chr2	170682870	-0.764706	0.000559676
cg13374688	chr2	203103431	-0.764706	0.000559676
cg17377746	chr2	223707598	-0.764706	0.000559676
cg22807576	chr3	69172550	-0.764706	0.000559676
cg03747008	chr3	122477291	-0.764706	0.000559676
cg12793116	chr3	123105361	-0.764706	0.000559676
cg15142796	chr3	131219452	-0.764706	0.000559676
cg08416313	chr3	196475507	0.764706	0.000559676
cg21282076	chr4	24881921	-0.764706	0.000559676
cg05901787	chr4	85842081	-0.764706	0.000559676
cg06626102	chr5	1346155	0.764706	0.000559676
cg08474897	chr5	176333703	-0.764706	0.000559676
cg18519460	chr6	11832007	-0.764706	0.000559676
cg18710929	chr6	118228077	0.764706	0.000559676
cg14051181	chr7	989227	-0.764706	0.000559676
cg03588789	chr7	12628820	-0.764706	0.000559676
cg05551079	chr7	12770264	-0.764706	0.000559676
cg02869126	chr7	35132772	-0.764706	0.000559676
cg26302732	chr7	47251244	0.764706	0.000559676
cg13236881	chr7	95064690	-0.764706	0.000559676
cg07709619	chr7	128653831	-0.764706	0.000559676
cg19883388	chr8	103909929	-0.764706	0.000559676
cg17493839	chr8	140630829	-0.764706	0.000559676
cg14579734	chr8	142065134	-0.764706	0.000559676
cg00736521	chr9	79009703	0.764706	0.000559676
cg20524526	chr9	130591610	-0.764706	0.000559676
cg22458753	chr10	28033576	0.764706	0.000559676
cg16401207	chr10	53182117	-0.764706	0.000559676
cg14440102	chr10	124668893	-0.764706	0.000559676
cg26488814	chr11	609743	0.764706	0.000559676
cg27377517	chr11	3612728	0.764706	0.000559676
cg07791222	chr11	46922914	-0.764706	0.000559676
cg25368031	chr11	62420769	-0.764706	0.000559676
cg18999472	chr11	67067951	-0.764706	0.000559676
cg05375796	chr12	1551576	0.764706	0.000559676
cg02511363	chr12	3365682	-0.764706	0.000559676
cg11353064	chr12	57472280	-0.764706	0.000559676
cg13585444	chr12	122456357	-0.764706	0.000559676
cg24626542	chr12	125020266	-0.764706	0.000559676
cg16502747	chr14	23531624	-0.764706	0.000559676
cg20906829	chr14	31496257	0.764706	0.000559676
cg09796094	chr14	105350431	-0.764706	0.000559676
cg01947482	chr14	105859241	0.764706	0.000559676
cg10711095	chr15	28520093	0.764706	0.000559676
cg10329200	chr15	51673416	-0.764706	0.000559676
cg10611753	chr15	55489540	-0.764706	0.000559676
cg22268255	chr15	99058655	0.764706	0.000559676
cg03080965	chr16	1821576	0.764706	0.000559676
cg27459803	chr17	36119351	-0.764706	0.000559676
cg04093671	chr17	40010127	-0.764706	0.000559676
cg10027857	chr17	76595618	-0.764706	0.000559676
cg23791764	chr18	32556831	-0.764706	0.000559676
cg07380641	chr20	48295032	-0.764706	0.000559676
cg04352996	chr20	59057464	0.764706	0.000559676
cg25626175	chr21	18885204	-0.764706	0.000559676
cg20515679	chr21	39056254	-0.764706	0.000559676
cg01664273	chr22	22785617	0.764706	0.000559676
cg18721250	chr22	38685846	-0.764706	0.000559676
cg08424893	chr22	40685945	-0.764706	0.000559676
cg10692878	chr1	15791302	-0.761765	0.000605343
cg16681083	chr1	44727236	0.761765	0.000605343
cg15602298	chr1	157670824	-0.761765	0.000605343
cg06044672	chr1	203737884	-0.761765	0.000605343
cg02155287	chr1	236192937	0.761765	0.000605343
cg16682257	chr1	245411711	-0.761765	0.000605343
cg16429208	chr1	247693001	-0.761765	0.000605343
cg14915180	chr2	12054819	-0.761765	0.000605343
cg16453343	chr2	71319857	-0.761765	0.000605343
cg11906825	chr2	155315097	-0.761765	0.000605343
cg22348015	chr2	209119137	-0.761765	0.000605343
cg18021265	chr2	220462521	-0.761765	0.000605343
cg11186962	chr3	141867993	-0.761765	0.000605343
cg21490597	chr4	114293737	0.761765	0.000605343
cg10082357	chr7	128505767	-0.761765	0.000605343
cg00157932	chr7	157794068	0.761765	0.000605343
cg03161722	chr8	9755591	-0.761765	0.000605343
cg20962272	chr8	62584600	-0.761765	0.000605343
cg20707527	chr8	105343121	-0.761765	0.000605343
cg07451446	chr8	107012923	0.761765	0.000605343
cg10789300	chr8	117170822	-0.761765	0.000605343
cg13439505	chr8	144341570	0.761765	0.000605343
cg08629361	chr9	5720638	0.761765	0.000605343
cg08714061	chr9	126908821	-0.761765	0.000605343
cg14149668	chr10	2192725	-0.761765	0.000605343
cg11971077	chr10	12171396	-0.761765	0.000605343
cg02762945	chr10	75621857	-0.761765	0.000605343
cg15197300	chr10	104351007	0.761765	0.000605343
cg07096953	chr11	2154254	0.761765	0.000605343
cg12571847	chr11	66056329	0.761765	0.000605343
cg05823818	chr12	123758852	0.761765	0.000605343
cg06873606	chr13	20625617	0.761765	0.000605343
cg03996180	chr13	32585443	0.761765	0.000605343
cg15426006	chr13	99869896	-0.761765	0.000605343
cg09826743	chr14	61727898	0.761765	0.000605343
cg04407248	chr16	31148195	-0.761765	0.000605343
cg16059425	chr16	66863481	-0.761765	0.000605343
cg24562927	chr17	4075321	0.761765	0.000605343
cg11892027	chr17	9862773	0.761765	0.000605343
cg00629700	chr17	30190327	0.761765	0.000605343
cg09311594	chr17	30325895	-0.761765	0.000605343
cg18934187	chr18	51882188	-0.761765	0.000605343
cg26266931	chr19	46088068	-0.761765	0.000605343
cg15553911	chr19	54641083	-0.761765	0.000605343
cg04897370	chr20	30301178	-0.761765	0.000605343
cg26238134	chr20	33227963	-0.761765	0.000605343
cg02019922	chr20	36888965	-0.761765	0.000605343
cg14251951	chr20	39180054	-0.761765	0.000605343
cg23928417	chr21	16230106	0.761765	0.000605343
cg18852857	chr22	26118875	-0.761765	0.000605343
cg15642840	chr22	44265092	0.761765	0.000605343
cg02272491	chr22	48900048	-0.761765	0.000605343
cg21560830	chr22	49879781	-0.761765	0.000605343
cg17725211	chr1	15480235	0.758824	0.00065403
cg11032168	chr1	90473928	-0.758824	0.00065403
cg24897320	chr1	110042527	-0.758824	0.00065403
cg12141689	chr1	150940315	-0.758824	0.00065403
cg03055449	chr1	155163660	0.758824	0.00065403
cg16905926	chr1	173837511	0.758824	0.00065403
cg16308270	chr1	205344149	-0.758824	0.00065403
cg18118470	chr2	54308777	-0.758824	0.00065403
cg12948059	chr2	129659419	0.758824	0.00065403
cg23626131	chr2	163259858	-0.758824	0.00065403
cg01228134	chr2	233351920	0.758824	0.00065403
cg21680645	chr2	241513715	0.758824	0.00065403
cg15934140	chr3	4873432	-0.758824	0.00065403
cg15784590	chr3	31252038	-0.758824	0.00065403
cg24127115	chr3	40341034	-0.758824	0.00065403
cg03546790	chr3	46055458	-0.758824	0.00065403
cg14049380	chr3	52805077	-0.758824	0.00065403
cg01631215	chr3	67706046	0.758824	0.00065403
cg09494673	chr3	128475637	-0.758824	0.00065403
cg12701112	chr3	187458779	-0.758824	0.00065403
cg04252203	chr3	194696865	-0.758824	0.00065403
cg23602334	chr4	7158488	0.758824	0.00065403
cg14748994	chr4	15742772	-0.758824	0.00065403
cg15450981	chr4	57594307	-0.758824	0.00065403
cg17717282	chr4	81307914	0.758824	0.00065403
cg17373859	chr4	185733357	-0.758824	0.00065403
cg19873491	chr4	187065949	-0.758824	0.00065403
cg02732358	chr5	40756240	0.758824	0.00065403
cg00301775	chr5	40798453	0.758824	0.00065403
cg10192587	chr5	66498327	0.758824	0.00065403
cg16337829	chr5	78594915	-0.758824	0.00065403
cg07062476	chr5	79286647	-0.758824	0.00065403
cg25621991	chr5	142942669	-0.758824	0.00065403
cg05582440	chr5	177471164	-0.758824	0.00065403
cg19530144	chr6	11077837	-0.758824	0.00065403
cg21784030	chr6	31615938	0.758824	0.00065403
cg12808992	chr6	150263353	-0.758824	0.00065403
cg00597107	chr7	1094801	-0.758824	0.00065403
cg02624770	chr7	28997136	-0.758824	0.00065403
cg01704252	chr7	56888999	-0.758824	0.00065403
cg08206357	chr7	131803379	-0.758824	0.00065403
cg10979681	chr7	143017633	-0.758824	0.00065403
cg27400677	chr8	54583261	-0.758824	0.00065403
cg24706188	chr8	55088455	-0.758824	0.00065403
cg01190700	chr9	33170585	-0.758824	0.00065403
cg21511748	chr11	517399	0.758824	0.00065403
cg10284592	chr11	57434941	-0.758824	0.00065403
cg22451063	chr11	68541578	-0.758824	0.00065403
cg11778756	chr11	108797470	-0.758824	0.00065403
cg05636617	chr12	19728941	0.758824	0.00065403
cg02805148	chr12	92999198	0.758824	0.00065403
cg07292311	chr12	124702220	0.758824	0.00065403
cg05226533	chr14	34011660	0.758824	0.00065403
cg16561957	chr14	103430939	0.758824	0.00065403
cg13474734	chr15	40630790	-0.758824	0.00065403
cg04858164	chr15	57324332	-0.758824	0.00065403
cg16316345	chr15	64701815	-0.758824	0.00065403
cg24495350	chr15	72651197	-0.758824	0.00065403
cg27316811	chr16	1576145	-0.758824	0.00065403
cg15488251	chr16	15951223	0.758824	0.00065403
cg01116573	chr16	19305984	0.758824	0.00065403
cg00029825	chr16	31500438	-0.758824	0.00065403
cg07646362	chr16	34208468	0.758824	0.00065403
cg22775544	chr16	49856988	-0.758824	0.00065403
cg09432792	chr16	56352310	-0.758824	0.00065403
cg16859755	chr16	66770060	-0.758824	0.00065403
cg26469793	chr16	83929320	0.758824	0.00065403
cg04379155	chr17	7143006	-0.758824	0.00065403
cg26935044	chr17	34431359	0.758824	0.00065403
cg19173666	chr17	80740807	-0.758824	0.00065403
cg12709880	chr18	21163171	-0.758824	0.00065403
cg12617794	chr18	62703369	-0.758824	0.00065403
cg24037821	chr19	4901790	-0.758824	0.00065403
cg25775109	chr19	5823785	0.758824	0.00065403
cg17274953	chr19	15947905	-0.758824	0.00065403
cg04648856	chr20	33305855	0.758824	0.00065403
cg06882607	chr20	57933266	-0.758824	0.00065403
cg17676225	chr22	31668617	-0.758824	0.00065403
cg26053526	chr1	18609734	0.755882	0.000705891
cg01905489	chr1	26616533	-0.755882	0.000705891
cg10825759	chr1	35745089	-0.755882	0.000705891
cg22770479	chr1	146522553	0.755882	0.000705891
cg19421214	chr1	182097884	-0.755882	0.000705891
cg10538347	chr1	230561749	-0.755882	0.000705891
cg04596067	chr2	2026608	-0.755882	0.000705891
cg05098471	chr2	66662162	-0.755882	0.000705891
cg14253461	chr2	105363366	0.755882	0.000705891
cg13107596	chr2	191886155	-0.755882	0.000705891
cg13567847	chr2	224703429	-0.755882	0.000705891
cg21137303	chr3	34244444	-0.755882	0.000705891
cg22209752	chr3	63850091	-0.755882	0.000705891
cg25185947	chr3	108897004	-0.755882	0.000705891
cg25664938	chr3	119030022	-0.755882	0.000705891
cg21171373	chr3	122134913	-0.755882	0.000705891
cg02605996	chr3	148664753	0.755882	0.000705891
cg22407281	chr3	192594693	-0.755882	0.000705891
cg18108669	chr4	183778262	0.755882	0.000705891
cg23089673	chr5	53245593	-0.755882	0.000705891
cg02880708	chr5	127194100	-0.755882	0.000705891
cg26401541	chr6	91078973	0.755882	0.000705891
cg02018347	chr6	162857616	0.755882	0.000705891
cg02716218	chr7	17813207	-0.755882	0.000705891
cg22407942	chr7	22894827	-0.755882	0.000705891
cg18330536	chr7	23327265	-0.755882	0.000705891
cg17628556	chr7	56671051	0.755882	0.000705891
cg13967424	chr8	81180598	-0.755882	0.000705891
cg14389810	chr8	126442580	0.755882	0.000705891
cg03829235	chr8	143780031	0.755882	0.000705891
cg08571810	chr9	102276164	0.755882	0.000705891
cg13985193	chr10	43366898	-0.755882	0.000705891
cg11065467	chr10	133218424	0.755882	0.000705891
cg03319315	chr10	135202610	0.755882	0.000705891
cg25409040	chr11	33183342	0.755882	0.000705891
cg02475528	chr11	72806691	0.755882	0.000705891
cg01657186	chr12	679899	0.755882	0.000705891
cg13691259	chr12	8690608	-0.755882	0.000705891
cg09902198	chr12	64877388	-0.755882	0.000705891
cg10603454	chr12	114405060	-0.755882	0.000705891
cg04742578	chr12	133033602	0.755882	0.000705891
cg09709227	chr13	32341427	-0.755882	0.000705891
cg11617349	chr13	46722357	0.755882	0.000705891
cg04786592	chr13	52375775	0.755882	0.000705891
cg15630827	chr13	69558927	0.755882	0.000705891
cg27455034	chr14	21490812	0.755882	0.000705891
cg05382314	chr14	90910898	-0.755882	0.000705891
cg21834966	chr15	27109949	0.755882	0.000705891
cg02536715	chr15	40981939	0.755882	0.000705891
cg26741667	chr15	93447585	-0.755882	0.000705891
cg02506053	chr16	30104041	-0.755882	0.000705891
cg00448143	chr16	56703787	-0.755882	0.000705891
cg03864288	chr16	67910271	-0.755882	0.000705891
cg08061943	chr16	69224411	-0.755882	0.000705891
cg12485645	chr16	88230075	-0.755882	0.000705891
cg27349120	chr17	17106052	0.755882	0.000705891
cg19193384	chr17	30244183	-0.755882	0.000705891
cg26626500	chr18	38904579	-0.755882	0.000705891
cg20187670	chr19	1237241	0.755882	0.000705891
cg00942551	chr19	3585405	-0.755882	0.000705891
cg11619707	chr19	22235550	0.755882	0.000705891
cg06312775	chr19	22967134	0.755882	0.000705891
cg03293095	chr19	56219254	0.755882	0.000705891
cg13668823	chr20	36151682	-0.755882	0.000705891
cg04532638	chr20	44994003	-0.755882	0.000705891
cg22911917	chr21	46198624	-0.755882	0.000705891
cg01885783	chr22	20288285	0.755882	0.000705891
cg20440358	chr22	24814040	-0.755882	0.000705891
cg13800477	chr22	27345206	0.755882	0.000705891
cg13457900	chr1	12147675	0.752941	0.000761081
cg20967147	chr1	12854512	0.752941	0.000761081
cg18062546	chr1	55950722	-0.752941	0.000761081
cg25165568	chr1	96691447	-0.752941	0.000761081
cg05957717	chr1	110539270	-0.752941	0.000761081
cg24450063	chr1	156163898	-0.752941	0.000761081
cg21420746	chr1	165897522	0.752941	0.000761081
cg11091478	chr1	173421265	-0.752941	0.000761081
cg12427163	chr1	175834834	0.752941	0.000761081
cg15642933	chr1	179557779	0.752941	0.000761081
cg26098993	chr1	192514305	0.752941	0.000761081
cg14975358	chr1	199744754	-0.752941	0.000761081
cg02555393	chr1	226829706	-0.752941	0.000761081
cg04581129	chr1	233843673	-0.752941	0.000761081
cg21234611	chr2	28881496	0.752941	0.000761081
cg04564805	chr2	74930781	-0.752941	0.000761081
cg03160217	chr2	117814298	-0.752941	0.000761081
cg20382790	chr3	106684216	-0.752941	0.000761081
cg26851727	chr3	118959927	-0.752941	0.000761081
cg23203755	chr3	149182973	0.752941	0.000761081
cg18377044	chr4	6568048	0.752941	0.000761081
cg00285596	chr4	10838258	-0.752941	0.000761081
cg19441717	chr4	85422452	-0.752941	0.000761081
cg19942138	chr4	114192606	-0.752941	0.000761081
cg22154142	chr5	115021553	0.752941	0.000761081
cg13364558	chr5	115905921	-0.752941	0.000761081
cg11265136	chr5	171013695	-0.752941	0.000761081
cg11583106	chr5	180033558	-0.752941	0.000761081
cg07544639	chr6	11172919	-0.752941	0.000761081
cg01148120	chr6	27655673	0.752941	0.000761081
cg22907985	chr6	73128546	-0.752941	0.000761081
cg16892493	chr6	136908887	0.752941	0.000761081
cg15022051	chr6	170396115	-0.752941	0.000761081
cg10954073	chr7	43776312	-0.752941	0.000761081
cg16992870	chr7	65516111	-0.752941	0.000761081
cg10170964	chr7	99982761	0.752941	0.000761081
cg01355932	chr8	982925	-0.752941	0.000761081
cg17954191	chr8	57014094	0.752941	0.000761081
cg11973167	chr8	67574976	0.752941	0.000761081
cg24013105	chr8	137955492	-0.752941	0.000761081
cg15103670	chr8	141776026	-0.752941	0.000761081
cg04970116	chr9	33026179	0.752941	0.000761081
cg02263206	chr9	71629111	0.752941	0.000761081
cg08933008	chr9	86955776	0.752941	0.000761081
cg20536617	chr10	7770763	-0.752941	0.000761081
cg15821879	chr10	87831756	0.752941	0.000761081
cg02597644	chr11	1898969	-0.752941	0.000761081
cg25879836	chr11	6632798	-0.752941	0.000761081
cg06301193	chr11	68352803	-0.752941	0.000761081
cg23894980	chr11	70534717	-0.752941	0.000761081
cg09383860	chr11	71709836	0.752941	0.000761081
cg26085232	chr12	2204254	-0.752941	0.000761081
cg21735487	chr12	41830319	0.752941	0.000761081
cg18166987	chr12	105486125	0.752941	0.000761081
cg10164592	chr12	107715145	-0.752941	0.000761081
cg17647904	chr12	124908600	-0.752941	0.000761081
cg08610076	chr13	114890015	-0.752941	0.000761081
cg27664182	chr13	115080390	0.752941	0.000761081
cg04244155	chr14	20012037	0.752941	0.000761081
cg16230983	chr14	52336656	-0.752941	0.000761081
cg04900782	chr15	33747040	-0.752941	0.000761081
cg02664515	chr15	51850887	-0.752941	0.000761081
cg09157632	chr15	55627492	-0.752941	0.000761081
cg04413904	chr16	1088478	-0.752941	0.000761081
cg15882664	chr16	2236267	0.752941	0.000761081
cg27546431	chr17	1372750	-0.752941	0.000761081
cg05516100	chr17	1804783	0.752941	0.000761081
cg00567623	chr17	3708017	-0.752941	0.000761081
cg18360734	chr17	8288032	-0.752941	0.000761081
cg17182054	chr17	54588074	-0.752941	0.000761081
cg26366347	chr17	73008859	-0.752941	0.000761081
cg06799664	chr17	76567120	-0.752941	0.000761081
cg26029542	chr18	29137553	0.752941	0.000761081
cg00593900	chr19	10206745	0.752941	0.000761081
cg06871184	chr19	10661880	0.752941	0.000761081
cg01670304	chr19	17890580	-0.752941	0.000761081
cg22031296	chr19	47968635	0.752941	0.000761081
cg10404009	chr19	49223844	-0.752941	0.000761081
cg23302673	chr20	24931675	-0.752941	0.000761081
cg01183122	chr21	35884347	-0.752941	0.000761081
cg21088514	chr21	35884375	-0.752941	0.000761081
cg22468316	chr21	45344196	0.752941	0.000761081
cg07054523	chr22	29870274	0.752941	0.000761081
cg13128137	chr1	36635208	-0.75	0.000819764
cg10392572	chr1	56046488	-0.75	0.000819764
cg16225185	chr1	78056495	-0.75	0.000819764
cg16466485	chr1	84639641	-0.75	0.000819764
cg18379537	chr1	92495082	-0.75	0.000819764
cg12336358	chr1	114000077	-0.75	0.000819764
cg13480937	chr1	177112229	0.75	0.000819764
cg13061350	chr1	225840519	0.75	0.000819764
cg26159271	chr2	47586935	-0.75	0.000819764
cg11723397	chr2	60962861	-0.75	0.000819764
cg00001747	chr2	105460262	-0.75	0.000819764
cg27228272	chr2	127772337	-0.75	0.000819764
cg10616973	chr2	170335811	-0.75	0.000819764
cg02961397	chr2	209267609	0.75	0.000819764
cg10326249	chr3	12315070	0.75	0.000819764
cg25929731	chr3	127395386	-0.75	0.000819764
cg10707651	chr3	184491112	-0.75	0.000819764
cg19989141	chr3	186673856	-0.75	0.000819764
cg21232540	chr4	6635118	-0.75	0.000819764
cg16854876	chr4	40752946	0.75	0.000819764
cg26173997	chr4	76555855	-0.75	0.000819764
cg23811811	chr4	79700687	0.75	0.000819764
cg07668908	chr4	81256791	0.75	0.000819764
cg20340870	chr4	87919458	0.75	0.000819764
cg07344661	chr4	185187123	0.75	0.000819764
cg01936815	chr5	24553919	-0.75	0.000819764
cg15722526	chr5	54180253	-0.75	0.000819764
cg18324281	chr5	56021789	0.75	0.000819764
cg12669340	chr5	107009207	0.75	0.000819764
cg23249942	chr5	109027036	0.75	0.000819764
cg26990167	chr5	111093754	0.75	0.000819764
cg19471291	chr6	30166569	0.75	0.000819764
cg05450515	chr6	41684272	0.75	0.000819764
cg05212465	chr6	158253571	0.75	0.000819764
cg13828236	chr7	80969	0.75	0.000819764
cg06160397	chr7	2565943	0.75	0.000819764
cg01439383	chr7	2728775	0.75	0.000819764
cg04907244	chr7	22894794	-0.75	0.000819764
cg00170307	chr7	95752709	-0.75	0.000819764
cg03314079	chr7	100025947	-0.75	0.000819764
cg26816747	chr7	123099364	-0.75	0.000819764
cg25191611	chr7	154667714	-0.75	0.000819764
cg10893656	chr7	157367870	-0.75	0.000819764
cg21629715	chr8	17501409	0.75	0.000819764
cg04478751	chr9	114243407	0.75	0.000819764
cg08756247	chr9	135799135	0.75	0.000819764
cg13706365	chr10	11504218	-0.75	0.000819764
cg18582848	chr10	72142532	0.75	0.000819764
cg03934392	chr11	1769151	0.75	0.000819764
cg26073542	chr11	3174127	-0.75	0.000819764
cg01222603	chr11	10315913	0.75	0.000819764
cg01468623	chr11	32113376	0.75	0.000819764
cg01300942	chr11	61109876	-0.75	0.000819764
cg10151248	chr11	66639566	0.75	0.000819764
cg19424820	chr11	68696921	0.75	0.000819764
cg15121316	chr11	103763327	-0.75	0.000819764
cg16322276	chr11	104035760	-0.75	0.000819764
cg18396585	chr11	118148514	-0.75	0.000819764
cg18010348	chr11	129154744	0.75	0.000819764
cg11366422	chr12	2950387	-0.75	0.000819764
cg03758367	chr12	54867541	0.75	0.000819764
cg23910340	chr12	58287142	0.75	0.000819764
cg13099890	chr12	72667397	0.75	0.000819764
cg18271258	chr13	34062377	0.75	0.000819764
cg25374852	chr13	110658914	-0.75	0.000819764
cg11683648	chr13	110878283	0.75	0.000819764
cg12177001	chr14	94576147	-0.75	0.000819764
cg17401162	chr14	102463389	-0.75	0.000819764
cg15029935	chr15	91126011	-0.75	0.000819764
cg17794524	chr15	101787471	-0.75	0.000819764
cg09596050	chr16	2252091	-0.75	0.000819764
cg00535430	chr16	4312618	0.75	0.000819764
cg04025032	chr16	11306501	-0.75	0.000819764
cg27004975	chr16	87984541	0.75	0.000819764
cg21557914	chr17	4901037	-0.75	0.000819764
cg19703023	chr17	8323909	-0.75	0.000819764
cg08924026	chr17	15688162	-0.75	0.000819764
cg05982859	chr17	58164725	0.75	0.000819764
cg25951288	chr18	77218479	0.75	0.000819764
cg25485392	chr19	3358038	0.75	0.000819764
cg01333225	chr19	16222202	0.75	0.000819764
cg10678908	chr19	59028196	-0.75	0.000819764
cg18317996	chr20	34504936	0.75	0.000819764
cg13733708	chr20	44597684	-0.75	0.000819764
cg00195322	chr20	48278558	-0.75	0.000819764
cg19181528	chr20	59542588	0.75	0.000819764
cg00564450	chr21	15607181	0.75	0.000819764
cg09706428	chr21	44892085	-0.75	0.000819764
cg04631160	chr22	37561496	-0.75	0.000819764
cg13521869	chr22	50897740	0.75	0.000819764
cg13256645	chr1	13911883	0.747059	0.000882107
cg25186909	chr1	27952188	-0.747059	0.000882107
cg06324129	chr1	36133230	-0.747059	0.000882107
cg02805356	chr1	36789387	0.747059	0.000882107
cg23874502	chr1	37600708	0.747059	0.000882107
cg20596765	chr1	48484385	-0.747059	0.000882107
cg00318756	chr1	67773019	-0.747059	0.000882107
cg04548627	chr1	151966477	-0.747059	0.000882107
cg09254318	chr1	160079656	0.747059	0.000882107
cg03440799	chr1	179334175	-0.747059	0.000882107
cg15426287	chr1	213784213	0.747059	0.000882107
cg22322349	chr1	242815791	0.747059	0.000882107
cg01921956	chr2	75785873	-0.747059	0.000882107
cg14126091	chr2	105946409	-0.747059	0.000882107
cg15509969	chr2	171673225	0.747059	0.000882107
cg05789735	chr3	38765613	0.747059	0.000882107
cg03321588	chr3	56787712	-0.747059	0.000882107
cg25315362	chr3	116164575	0.747059	0.000882107
cg23511909	chr3	128340786	-0.747059	0.000882107
cg08348121	chr3	170077110	-0.747059	0.000882107
cg00798497	chr3	183927045	0.747059	0.000882107
cg24771349	chr3	187457474	-0.747059	0.000882107
cg09223073	chr3	194821853	0.747059	0.000882107
cg18045701	chr4	16728681	-0.747059	0.000882107
cg11047885	chr4	40557452	-0.747059	0.000882107
cg18284616	chr4	103477550	0.747059	0.000882107
cg13757028	chr4	153849071	0.747059	0.000882107
cg14711866	chr4	184826292	0.747059	0.000882107
cg26929838	chr4	185297456	-0.747059	0.000882107
cg07734149	chr5	486093	0.747059	0.000882107
cg18685911	chr5	10498866	0.747059	0.000882107
cg16291580	chr5	56480412	0.747059	0.000882107
cg18207214	chr5	125880252	0.747059	0.000882107
cg10030197	chr5	177708606	-0.747059	0.000882107
cg16061301	chr6	28886046	-0.747059	0.000882107
cg09878914	chr6	31507315	-0.747059	0.000882107
cg01618102	chr6	69717663	-0.747059	0.000882107
cg03776905	chr6	86295699	-0.747059	0.000882107
cg05048917	chr6	107077186	0.747059	0.000882107
cg18626282	chr6	138576733	0.747059	0.000882107
cg08720211	chr6	156030300	-0.747059	0.000882107
cg24603113	chr7	1105320	0.747059	0.000882107
cg27380915	chr7	12796512	-0.747059	0.000882107
cg02052217	chr7	99970868	-0.747059	0.000882107
cg17142664	chr7	110906784	-0.747059	0.000882107
cg05598539	chr7	128695330	-0.747059	0.000882107
cg07300394	chr7	138982567	0.747059	0.000882107
cg11564792	chr7	140301449	-0.747059	0.000882107
cg20942854	chr8	362849	-0.747059	0.000882107
cg07521266	chr8	8112032	0.747059	0.000882107
cg08460621	chr8	23571705	0.747059	0.000882107
cg16335643	chr8	101569404	-0.747059	0.000882107
cg16420210	chr8	138159367	-0.747059	0.000882107
cg15366336	chr8	142152538	-0.747059	0.000882107
cg06554228	chr8	144593056	0.747059	0.000882107
cg14583606	chr9	4490314	0.747059	0.000882107
cg05811313	chr9	33220920	0.747059	0.000882107
cg00323265	chr9	35714154	-0.747059	0.000882107
cg22482158	chr9	124512109	-0.747059	0.000882107
cg14035095	chr9	136243333	0.747059	0.000882107
cg12453183	chr10	44321794	0.747059	0.000882107
cg00353773	chr10	44880707	-0.747059	0.000882107
cg15431042	chr10	45948651	-0.747059	0.000882107
cg00082558	chr10	96929092	0.747059	0.000882107
cg01361772	chr10	101908471	-0.747059	0.000882107
cg08897337	chr10	127408564	0.747059	0.000882107
cg19248404	chr11	5756889	-0.747059	0.000882107
cg21281892	chr11	10590486	0.747059	0.000882107
cg17691334	chr11	36615732	-0.747059	0.000882107
cg24389058	chr11	45420915	-0.747059	0.000882107
cg10489124	chr11	61159735	-0.747059	0.000882107
cg03371662	chr11	70331425	-0.747059	0.000882107
cg07602282	chr11	101349978	-0.747059	0.000882107
cg16276999	chr12	8601159	0.747059	0.000882107
cg11648030	chr12	47605171	0.747059	0.000882107
cg10200408	chr12	48551355	0.747059	0.000882107
cg09231608	chr12	64687992	0.747059	0.000882107
cg10229453	chr12	68142119	-0.747059	0.000882107
cg10812012	chr12	93018249	-0.747059	0.000882107
cg01989660	chr12	120987960	-0.747059	0.000882107
cg03775956	chr12	124656417	0.747059	0.000882107
cg09449403	chr14	23825604	-0.747059	0.000882107
cg26328058	chr14	92493341	0.747059	0.000882107
cg16082877	chr14	103011331	-0.747059	0.000882107
cg16730294	chr15	36343098	0.747059	0.000882107
cg08199304	chr15	69605331	-0.747059	0.000882107
cg03964152	chr15	74303654	-0.747059	0.000882107
cg19811683	chr17	16587127	0.747059	0.000882107
cg10512006	chr17	43517794	-0.747059	0.000882107
cg25119028	chr17	47910988	0.747059	0.000882107
cg09760889	chr17	62019306	-0.747059	0.000882107
cg26758283	chr18	13175977	-0.747059	0.000882107
cg05374956	chr19	5838734	-0.747059	0.000882107
cg01404753	chr19	12203643	0.747059	0.000882107
cg17777034	chr19	15490803	-0.747059	0.000882107
cg07539244	chr19	39756538	-0.747059	0.000882107
cg02942941	chr19	40199604	-0.747059	0.000882107
cg12215853	chr19	45927017	-0.747059	0.000882107
cg02464895	chr19	54704703	0.747059	0.000882107
cg04382250	chr20	5730329	0.747059	0.000882107
cg12629186	chr20	33222425	-0.747059	0.000882107
cg19468440	chr20	33222570	-0.747059	0.000882107
cg17660372	chr21	27305726	-0.747059	0.000882107
cg02976210	chr22	32971505	0.747059	0.000882107
cg11368252	chr22	42727765	-0.747059	0.000882107
cg08789117	chr22	49819097	0.747059	0.000882107
cg24715767	chr1	14136517	-0.744118	0.000948283
cg04722511	chr1	20692221	0.744118	0.000948283
cg08641170	chr1	35324573	0.744118	0.000948283
cg08639948	chr1	36591236	0.744118	0.000948283
cg20951972	chr1	40177294	-0.744118	0.000948283
cg14670190	chr1	40953443	0.744118	0.000948283
cg21366461	chr1	151756038	0.744118	0.000948283
cg06417806	chr1	161655028	0.744118	0.000948283
cg19404354	chr1	202093478	-0.744118	0.000948283
cg09000622	chr1	234911935	-0.744118	0.000948283
cg06719018	chr1	236430412	-0.744118	0.000948283
cg16511005	chr2	63815257	-0.744118	0.000948283
cg09015271	chr2	86008125	0.744118	0.000948283
cg13067005	chr2	181927694	-0.744118	0.000948283
cg08425974	chr2	213980475	-0.744118	0.000948283
cg00506299	chr3	16469126	-0.744118	0.000948283
cg17138358	chr3	40666045	0.744118	0.000948283
cg02624332	chr3	101504464	0.744118	0.000948283
cg25621730	chr3	113458540	-0.744118	0.000948283
cg10178127	chr3	114325712	0.744118	0.000948283
cg07473553	chr3	125655406	-0.744118	0.000948283
cg23036508	chr3	169483024	0.744118	0.000948283
cg03396047	chr3	188118308	0.744118	0.000948283
cg17624661	chr4	38531657	-0.744118	0.000948283
cg13017338	chr5	141293317	0.744118	0.000948283
cg14709481	chr5	176325835	-0.744118	0.000948283
cg20273843	chr5	177264628	0.744118	0.000948283
cg03709291	chr5	177366435	-0.744118	0.000948283
cg16045677	chr6	32362677	-0.744118	0.000948283
cg24737289	chr6	32985254	0.744118	0.000948283
cg02768139	chr7	73498050	-0.744118	0.000948283
cg21763598	chr7	92219714	-0.744118	0.000948283
cg00859479	chr7	133743912	0.744118	0.000948283
cg07925487	chr7	141438467	0.744118	0.000948283
cg09017928	chr7	158110067	0.744118	0.000948283
cg09085507	chr8	21433888	0.744118	0.000948283
cg16163338	chr8	42053412	-0.744118	0.000948283
cg05561775	chr8	42295057	-0.744118	0.000948283
cg07641540	chr8	71452715	0.744118	0.000948283
cg20390587	chr8	126154085	-0.744118	0.000948283
cg14253875	chr9	115653801	-0.744118	0.000948283
cg16963469	chr9	138420719	0.744118	0.000948283
cg20716064	chr10	11652949	0.744118	0.000948283
cg25832175	chr10	14614384	-0.744118	0.000948283
cg16490176	chr10	75670765	0.744118	0.000948283
cg16886188	chr10	112835858	0.744118	0.000948283
cg11660684	chr10	126490276	-0.744118	0.000948283
cg23217386	chr11	5653253	0.744118	0.000948283
cg26752562	chr11	20125633	-0.744118	0.000948283
cg11504739	chr11	62186059	-0.744118	0.000948283
cg20276367	chr11	72927831	-0.744118	0.000948283
cg24504014	chr11	110297120	-0.744118	0.000948283
cg23169308	chr11	118881589	0.744118	0.000948283
cg14600401	chr12	3425312	-0.744118	0.000948283
cg14903017	chr12	26256128	-0.744118	0.000948283
cg24782937	chr13	59965320	-0.744118	0.000948283
cg22870899	chr14	65347137	-0.744118	0.000948283
cg16156639	chr14	74040933	-0.744118	0.000948283
cg15890210	chr15	51510840	0.744118	0.000948283
cg24579218	chr15	68104478	0.744118	0.000948283
cg06145800	chr16	4975272	0.744118	0.000948283
cg08668069	chr16	15615666	0.744118	0.000948283
cg01986767	chr16	50425350	0.744118	0.000948283
cg24307225	chr16	58231549	-0.744118	0.000948283
cg07893726	chr16	67892348	0.744118	0.000948283
cg01436329	chr16	90054883	-0.744118	0.000948283
cg01830154	chr17	1134910	0.744118	0.000948283
cg02301370	chr17	3730291	0.744118	0.000948283
cg22108292	chr17	10560675	-0.744118	0.000948283
cg25814096	chr17	73782471	0.744118	0.000948283
cg01041239	chr18	13222580	0.744118	0.000948283
cg01893450	chr18	52225238	0.744118	0.000948283
cg00412262	chr18	53746865	-0.744118	0.000948283
cg15115984	chr19	1872701	0.744118	0.000948283
cg20737210	chr19	1918831	-0.744118	0.000948283
cg04694205	chr19	46307477	0.744118	0.000948283
cg21697944	chr19	49658796	0.744118	0.000948283
cg18836624	chr20	1307658	-0.744118	0.000948283
cg07256403	chr20	34547737	0.744118	0.000948283
cg15370163	chr20	42187414	-0.744118	0.000948283
cg11341027	chr20	42939766	-0.744118	0.000948283
cg22660343	chr20	48322123	-0.744118	0.000948283
cg16371860	chr21	42880447	-0.744118	0.000948283
cg17261055	chr22	46326674	0.744118	0.000948283

## Sheet: common
Supplementary Table 7. DAS28-correlated CpGs in blood and SF (rho > 0.7 & p < 0.001)
Illumina_ID	chromosome	position
cg05957717	chr1	110539270
cg02290880	chr1	206317853
cg04581129	chr1	233843673
cg09000622	chr1	234911935
cg17357274	chr2	12309400
cg06528771	chr2	102513984
cg05798794	chr2	240875647
cg03546790	chr3	46055458
cg01838759	chr3	52491909
cg23511909	chr3	128340786
cg06626102	chr5	1346155
cg11664417	chr5	71883709
cg05405476	chr5	94027887
cg11729848	chr5	145252093
cg19642177	chr6	74270820
cg03776905	chr6	86295699
cg15839964	chr6	137479650
cg04314711	chr7	4848933
cg22407942	chr7	22894827
cg23668476	chr7	65715903
cg21357729	chr7	100514282
cg00323265	chr9	35714154
cg04171303	chr9	129871731
cg15431042	chr10	45948651
cg01361772	chr10	101908471
cg03934392	chr11	1769151
cg20498089	chr11	44614254
cg22861256	chr11	57667880
cg11504739	chr11	62186059
cg23826541	chr11	121154046
cg06142509	chr12	11287343
cg09902198	chr12	64877388
cg03775956	chr12	124656417
cg01761968	chr12	130824830
cg08368182	chr13	21881482
cg12752121	chr13	96375808
cg03361294	chr14	57051002
cg13716506	chr15	91404666
cg04025032	chr16	11306501
cg16059425	chr16	66863481
cg08061943	chr16	69224411
cg15720713	chr16	69332968
cg18360734	chr17	8288032
cg25119028	chr17	47910988
cg13984117	chr19	16392260
cg13668823	chr20	36151682
cg13733708	chr20	44597684
cg22660343	chr20	48322123
cg23928417	chr21	16230106
cg08424893	chr22	40685945
cg21560830	chr22	49879781
