# Supplementary material for: The synovial and blood monocyte DNA methylomes mirror prognosis, evolution, and treatment in early arthritis
Source: JCI Insight. 2022 May 9;7(9):e158783. doi: 10.1172/jci.insight.158783 (PMC9090240; doi:10.1172/jci.insight.158783)
Supplement: Supplemental table 8 [file jciinsight-7-158783-s198.xlsx]

## Sheet: RT-qPCR
Supplementary Table 8. RT-qPCR primer sequences.
target mRNA	Orientation	sequence
IFNAR1	Forward	CAGTGGCTCCACGCCTTTT
IFNAR1	Reverse	TGAGGAAAGACACACTGGGT
IFNAR2	Forward	AAATGCACCCTCCTTCCACC
IFNAR2	Reverse	GGTGCTTGTCAAGACCAATGC
FCGR2A	Forward	CTGGCTTCTGCAGACAGTCA
FCGR2A	Reverse	CCCTGGCATGTCAGAGTCAC
IL4R	Forward	CGACCCGGCAGATTTCAGAA
IL4R	Reverse	AATCCCAGACTTCAGGGTGC

## Sheet: Pyrosequencing
Supplementary Table 8. Bisulfite pyrosequencing primer sequences.
Illumina_ID	Interacting promoter	Orientation	sequence
cg11193201	FCGR2A	Foward	[Btn]AGAAAGGATTAGAAGGAAAGAAATATGG
cg11193201	FCGR2A	Reverse	ACCCTAAACAAAACCAATTCCAATAA
cg11193201	FCGR2A	Sequencing	AAACCAAACTACAAACATT
cg09277541	IFNAR2	Foward	GGTTTTTTTGGGATAGTTGTTATAAAGT
cg09277541	IFNAR2	Reverse	[Btn]CCTACCTCAATCTAAACTTAAACTTACT
cg09277541	IFNAR2	Sequencing	GTATTAGGATTGTAGTGAGA
cg02421308	IL4R	Foward	TGAGTATGAGTATTTTTTTGGGGATTTTG
cg02421308	IL4R	Reverse	[Btn]CAACCTAAAACAAAACAATAACTAATCAC
cg02421308	IL4R	Sequencing	AGTATATATAGAGTTAGATTTATAG
