# Supplementary material for: The synovial and blood monocyte DNA methylomes mirror prognosis, evolution, and treatment in early arthritis
Source: JCI Insight. 2022 May 9;7(9):e158783. doi: 10.1172/jci.insight.158783 (PMC9090240; doi:10.1172/jci.insight.158783)
Supplement: Supplemental table 9 [file jciinsight-7-158783-s199.xlsx]

## Sheet: Sheet1
Supplementary Table 9. Coefficient of determination (R2) of MLR models on training, CV and validation data.
n CpGs in model	Training (1st Visit)	Cross-Validation (5-fold)	Validation (4th Visit)	Validation (SF)
1 CpG	0.810502	0.7775	0.157253	0.437748
2 CpG	0.860211	0.815162	0.258623	0.48354
3 CpG	0.876909	0.815179	0.375311	0.538214
4 CpG	0.881763	0.776687	0.371012	0.525225
5 CpG	0.939008	0.887253	0.197016	0.388602
6 CpG	0.951622	0.928272	0.171666	0.427182
7 CpG	0.957893	0.80233	0.153924	0.370863
